# Supplementary material for: A systematic evaluation of miRNA:mRNA interactions involved in the migration and invasion of breast cancer cells
Source: J Transl Med. 2013 Mar 5;11:57. doi: 10.1186/1479-5876-11-57 (PMC3599769; doi:10.1186/1479-5876-11-57)
Supplement: Additional file 3: Table S3 — Clinical characteristics of the primary breast tumor specimens analyzed in the TMA panel. [file 1479-5876-11-57-S3.xlsx]

## Sheet: BRC1501
Array	Age	Sex	Histology	Grade	Stage (TNM)	AR	ER	PR	HER2	P53	EGFR	Ki67
position
A1,B1	40	F	Normal/hyperplasia			++, 5%	++, 5%	++, 2%	-	-	+-	-
A2,B2	30	F	Normal/hyperplasia			++, 1%	++, 2%	++, 2%	-	-	+-	-
A3,B3	46	F	Normal/hyperplasia			-	-	-	-	-	-	-
A4,B4	16	F	Fibroadenoma			-	++~+++, 60%	+++, 50%	-	-	-	-
A5,B5	39	F	Fibroadenoma			-	-	-	-	-	-	-
A6,B6	28	F	Ductal carcinoma in situ	I	TisN0M0	-	-	-	+++	++~+++, 65%	+-	++, 15%
A7,B7	63	F	Invasive ductal carcinoma	II~III	T4N2M0	-	-	-	-	-	-	-
A8,B8	43	F	Invasive ductal carcinoma	II~III	T2N1M0	-	-	-	-	-	-	-
A9,B9	52	F	Invasive ductal carcinoma	II~III	T2N0M0	-	++~+++, 50%	++~+++, 10%	++	-	-	-
A10,B10	38	F	Invasive ductal carcinoma	III	T4N0M0	-	-	-	-	+-	+	-
A11,B11	74	F	Invasive ductal carcinoma	II~III	T2N0M0	+, 5%	+++, 60%	+, 5%	-	+, 5%	-	+, 5%
A12,B12	49	F	Invasive ductal carcinoma	II	T2N0M0	-	-	-	+++	-	-	-
A13,B13	67	F	Invasive ductal carcinoma	II~III	T4N0M0	-	+, 30%	-	-	-	-	-
A14,B14	60	F	Invasive ductal carcinoma	II~III	T4N2M0	-	-	-	-	-	-	-
A15,B15	53	F	Invasive ductal carcinoma	III	T3N0M0	-	++, 50%	+, 5%	+~++	+, 10%	-	-
C1,D1	47	F	Invasive ductal carcinoma	II	T3N3M0	-	++, 30%	++, 10%	++~+++	-	-	+, 5%
C2,D2	49	F	Invasive ductal carcinoma	II	T2N0M0	++, 5%	+++, 60%	+++, 90%	+~++	-	-	-
C3,D3	55	F	Invasive ductal carcinoma	II~III	T4N2M0	+, 5%	++, 80%	+++, 80%	-	-	-	-
C4,D4	34	F	Invasive ductal carcinoma	III	T3N2M0	-	-	-	-	+-	-	+, 5%
C5,D5	55	F	Invasive ductal carcinoma	II~III	T1N0M0	++, 10%	+++, 80%	+++, 80%	-	-	-	+, 5%
C6,D6	51	F	Paget’s disease		TisN0M0	-	-	-	+++	-	-	-
C7,D7	41	F	Ductal carcinoma in situ	I	TisN0M0	++, 15%	++, 60%	+++, 80%	++	-	-	-
C8,D8	43	F	Invasive ductal carcinoma	II	T2N0M0	+, 2%	-	-	+++	-	++*	++, 15%
C9,D9	58	F	Invasive ductal carcinoma	III	T2N2M0	+, 2%	-	-	+++	-	-	++, 5%
C10,D10	41	F	Invasive ductal carcinoma	II	T2N0M0	+, 5%	+++, 80%	+++, 80%	+~++	+-	-	-
C11,D11	44	F	Invasive ductal carcinoma	II~III	T2N0M0	-	++, 60%	++, 10%	+	-	-	-
C12,D12	50	F	Invasive ductal carcinoma	I~II	T2N0M0	-	-	-	+++	++, 5%	++	-
C13,D13	62	F	Invasive ductal carcinoma	II~III	T4N3M0	+, 5%	++, 50%	+~++, 15%	++	-	-	+-
C14,D14	54	F	Invasive lobular carcinoma	I~II	T2N0M0	-	-	-	-	-	-	-
C15,D15	43	F	Invasive ductal carcinoma	I~II	T2N2M0	-	-	-	+++	-	+	++, 15%
E1,F1	48	F	Invasive ductal carcinoma	II~III	T2N2M0	-	-	+++, 50%	-	-	-	-
E2,F2	40	F	Invasive ductal carcinoma	III	T2N0M0	-	-	-	++	-	++	+, 2%
E3,F3	50	F	Invasive ductal carcinoma	II	T2N0M0	-	-	-	-	-	++~+++	++~+++, 20%
E4,F4	35	F	Invasive ductal carcinoma	II	T2N0M0	++, 2%	+, 5%	++, 50%	-	-	-	++~+++, 20%
E5,F5	92	F	Invasive ductal carcinoma	II~III	T2N0M0	-	-	-	+~++	-	-	-
E6,F6	41	F	Invasive ductal carcinoma	II~III	T2N0M0	-	+, 20%	-	++~+++	+, 5%	-	+, 5%
E7,F7	58	F	Invasive ductal carcinoma	II~III	T2N0M0	-	-	++, 15%	-	-	-	-
E8,F8	28	F	Invasive ductal carcinoma	I~II	T2N0M0	-	++, 50%	-	-	-	-	+, 5%
E9,F9	42	F	Invasive ductal carcinoma	III	T2N0M0	-	-	-	++~+++	-	-	-
E10,F10	50	F	Invasive ductal carcinoma	II~III	T4N3MX	++, 10%	-	-	++	-	+	-
E11,F11	68	F	Invasive micropapillary carcinoma	II~III	T3N1M0	-	++, 20%	-	-	-	-	-
E12,F12	64	F	Invasive ductal carcinoma	II~III	T2N0M0	++, 15%	+, 10%	-	+++	++, 5%?	-	++~+++, 30%?
E13,F13	62	F	Invasive ductal carcinoma	II~III	T2N0M0	++, 20%	+, 10%	-	+++	-?	-	++, 30%?
E14,F14	50	F	Invasive ductal carcinoma	II	T1N0M0	-	-	-	+++	-	+~++	++, 30%
E15,F15	50	F	Invasive ductal carcinoma	II~III	T4N3M1	-	-	-	-	-	-	++, 5%
G1,H1	65	F	Invasive ductal carcinoma	II~III	T2N0M0	-	-	-	-	-	-	++~+++, 60%
G2,H2	47	F	Invasive ductal carcinoma	II~III	T3N2M0	++, 20%	++~+++, 30%	++, 5%	+	-	-	-
G3,H3	53	F	Invasive ductal carcinoma	II~III	T2N1M0	+, 10%	-	-	+++	++~+++, 60%	+++*	-
G4,H4	51	F	Invasive ductal carcinoma	II~III	T4N2M1	++, 50%	+++, 100%	-	-	-	-	++, 2%
G5,H5	51	F	Invasive ductal carcinoma	I~II	T2N2M0	-	-	-	+++	+++, 70%	-	++~+++, 30%
G6,H6	33	F	Invasive ductal carcinoma	III	T2N0M0	++, 5%	-	-	+++	-	-	++, 10%
G7,H7	42	F	Invasive ductal carcinoma	II	T2N0M0	+, 10%	++, 50%	++~+++, 15%	+~++	-	-	++, 40%
G8,H8	48	F	Invasive ductal carcinoma	II~III	T2N0M0	-	++, 50%	+++, 20%	+	++, 60%	-	++, 2%
G9,H9	61	F	Invasive ductal carcinoma	II~III	T2N0M0	-	-	-	+++	++, 60%	-	++, 5%
G10,H10	49	F	Invasive ductal carcinoma	II~III	T2N0M0	+~++, 10%	-	-	+++	-	-	++~+++, 5%
G11,H11	37	F	Invasive ductal carcinoma	II~III	T2N0M0	-	-	-	-	+++, 80%	++~+++	+++, 80%
G12,H12	44	F	Invasive ductal carcinoma	I	T2N0M0	-	+, 10%	-	+++	-	-	+, 2%
G13,H13	31	F	Invasive ductal carcinoma	II~III	T2N2M0	+, 2%	+, 10%	++, 5%	++~+++	-	+-	+, 5%
G14,H14	36	F	Invasive ductal carcinoma	II	T2N0M0	+, 2%	++, 60%	-	+	-	-	+, 2%
G15,H15	57	F	Invasive ductal carcinoma	II~III	T2N0M0	++, 30%	+++, 50%	-	-	++, 30%	-	++, 2%
I1,J1	52	F	Invasive ductal carcinoma	II	T3N3M0	-	-	-	-	-	+~++*	++, 30%
I2,J2	55	F	Invasive ductal carcinoma	II	T3N0M0	-	+, 20%	++~+++, 20%	+	-	+	+, 2%
I3,J3	37	F	Invasive ductal carcinoma	II~III	T3N1M1	+, 10%	+, 20%	+, 20%	+	-	-	++, 2%
I4,J4	54	F	Invasive ductal carcinoma	II	T2N0M0	-	++, 10%	+, 2%	-	-	-	-
I5,J5	43	F	Invasive ductal carcinoma	II~III	T3N1M0	++, 20%	-	-	+~++	-	+~++	++, 20%
I6,J6	54	F	Invasive ductal carcinoma	III	T2N0M0	-	-	-	+++	++, 60%	-	++, 2%
I7,J7	58	F	Invasive ductal carcinoma	II~III	T3N1M0	-	-	-	-	+-*	-	++, 5%
I8,J8	40	F	Invasive lobular carcinoma	III	T2N0M0	-	++, 50%	++, 15%	-	-	-	++, 5%
I9,J9	66	F	Invasive ductal carcinoma	II~III	T3N0M0	-	-	-	+++	-	-	+, 2%
I10,J10	29	F	Invasive ductal carcinoma	II~III	T3N1M0	-	-	-	-	-	++	++, 5%
I11,J11	46	F	Invasive ductal carcinoma	II~III	T2N1M0	+, 5%	+, 10%	-	+++	-	-	+, 5%
I12,J12	40	F	Invasive ductal carcinoma	II~III	T3N0M0	++, 5%	+, 15%	+, 5%	-	++~+++, 80%	-	++~+++, 30%
I13,J13	46	F	Invasive ductal carcinoma	II~III	T2N0M0	++~+++, 50%	++, 30%	+++, 80%	+++	++~+++, 30%	-	++, 5%
I14,J14	35	F	Invasive ductal carcinoma	I~II	T4N2M1	++, 5%	++~+++, 60%	+, 5%	+	-	-	+~++, 2%
I15,J15	35	F	Invasive ductal carcinoma	II~III	T2N0M0	-	-	-	+	-	-	+, 2%

## Sheet: BRC1502
Array	Age	Sex	Histology	Grade	Stage (TNM)	AR	ER	PR	HER2	P53	EGFR	Ki67
position
A1,B1	47	F	Normal/hyperplasia			+, 2%	++, 10%	++~+++, 10%	-	-	+	+~++, 2%
A2,B2	40	F	Normal/hyperplasia			+, 2%	+~++, 5%	++, 10%	-	-	++	++, 5%
A3,B3	42	F	Normal/hyperplasia			-	+~++, 10%	++, 2%	-	-	++~+++	++, 5%
A4,B4	16	F	Fibroadenoma			+, 5%	++~+++, 50%	++~+++, 50%	-	-	-	-
A5,B5	50	F	Fibroadenoma			++, 5%	+++, 5%	+++, 10%	+	-	++	++, 2%
A6,B6	35	F	Invasive ductal carcinoma	II~III	T4N0M0	++~+++, 60%	+++, 90%	+~++, 30%	-	++, 2%	-	++, 20%
A7,B7	40	F	Invasive ductal carcinoma	III	T3N0M0	-	-	-	+++	-	-	++, 2%
A8,B8	53	F	Intraductal carcinoma	I	T3N0M0	++, 2%	-	-	+++	-	-	++, 2%
A9,B9	45	F	Invasive ductal carcinoma	I~II	T3N0M0	++, 5%	+++, 80%	+++, 70%	+~++	+~++, 2%	-	++, 2%
A10,B10	56	F	Invasive ductal carcinoma	II~III	T2N0M0	++, 10%	+++, 100%	++, 5%	+++	-	-	++, 15%
A11,B11	33	F	Invasive ductal carcinoma	II~III	T2N0M0	-	+, 10%	-	+-	-	+	+, 5%
A12,B12	37	F	Invasive ductal carcinoma	II~III	T3N2M0	-	+++, 50%	++, 20%	+	-	-	++, 5%
A13,B13	50	F	Invasive ductal carcinoma	II	T3N0M0	-	-	-	++~+++	++, 60%	-	++, 5%
A14,B14	64	F	Invasive tubulo-lobular carcinoma	II~III	T4N1M0	+, 5%	+++, 80%	+, 20%	-	+, 2%	-	+, 2%
A15,B15	44	F	Invasive ductal carcinoma	II~III	T3N1M0	++~+++, 50%	+~++, 10%	-	+++	-	-	++,10%
C1,D1	55	F	Invasive ductal carcinoma	II~III	T2N1M0	-	+, 5%	-	+++	+~++, 15%	-	+, 5%
C2,D2	47	F	Invasive ductal carcinoma	II~III	T2N0M0	-	-	-	+++	-	-	++, 15%
C3,D3	50	F	Invasive ductal carcinoma	II~III	T2N1M0	++, 5%	+++, 60%	+++, 50%	+	+, 2%	-	++, 5%
C4,D4	51	F	Invasive ductal carcinoma	II~III	T4N3Mx	-	++~+++, 50%	+, 10%	-	-	-	+~++, 2%
C5,D5	36	F	Invasive ductal carcinoma	II	T3N1M0	-	-	-	-	++, 15%	-	+~++, 5%
C6,D6	66	F	Invasive ductal carcinoma	II~III	T2N0M0	++, 5%	+++, 80%	+, 5%	+-	-	-	++, 5%
C7,D7	50	F	Invasive ductal carcinoma	II~III	T2N0M0	++, 10%	+++, 80%	++, 20%	-	-	-	++, 5%
C8,D8	66	F	Invasive ductal carcinoma	III	T2N1M0	+, 5%	+++, 80%	-	-	-	-	-
C9,D9	61	F	Invasive papillary carcinoma	I~II	T3N0M0	++, 20%	+++, 60%	+++, 50%	+~++	-	+++	++~+++, 5%
C10,D10	57	F	Invasive ductal carcinoma	II~III	T2N1M0	-	+++, 100%	++, 5%	+-	-	-	+, 2%
C11,D11	60	F	Invasive ductal carcinoma	II~III	T2N0M0	-	++~+++, 60%	-	-	-	-	++, 2%
C12,D12	56	F	Sarcoma		T2N0M0	-	-	-	-	++, 20%	++	+-
C13,D13	33	F	Ductal carcinoma in situ	I	TisN0M0	-	-	-	+++	+, 2%	+~++	+, 5%
C14,D14	40	F	Invasive ductal carcinoma	II	T4N2Mx	+, 5%	+, 5%	++~+++, 60%	+++	++, 30%	-	++, 15%
C15,D15	34	F	Ductal carcinoma in situ	I	TisN0M0	-	-	-	+++	++, 20%	-	++, 10%
E1,F1	40	F	Invasive ductal carcinoma	II	T2N0M0	+, 5%	-	-	+++	++, 50%	-	++~+++, 10%
E2,F2	50	F	Invasive ductal carcinoma	II~III	T2N0M0	+, 5%	-	-	+++	++, 2%	-	++~+++, 20%
E3,F3	44	F	Invasive ductal carcinoma	II	T2N0M0	-	-	-	-	++~+++, 50%	++*	++~+++, 50%
E4,F4	58	F	Invasive ductal carcinoma	II	T2N0M0	-	++~+++, 50%	+, 2%	+-	-	-	++~+++, 5%
E5,F5	37	F	Invasive ductal carcinoma	III	T4N1M0	-	-	-	-	+++, 95%	++*	++, 60%
E6,F6	61	F	Invasive ductal carcinoma	II~III	T4N0M0	+, 2%	+++, 60%	++, 20%	+	-	-	++, 5%
E7,F7	41	F	Invasive ductal carcinoma	I	T2N0M0	+, 2%	-	-	+++	+~++, 2%	-	++, 5%
E8,F8	28	F	Invasive ductal carcinoma	II	T2N0M0	+, 5%	+++, 80%	-	+	-	-	++, 5%
E9,F9	30	F	Invasive ductal carcinoma	II~III	T2N2M0	+, 5%	+, 30%	++, 10%	+++	++~+++, 60%	-	+++, 50%
E10,F10	52	F	Invasive ductal carcinoma	III	T2N0M0	-	-	-	-	-	+++*	+++, 80%
E11,F11	48	F	Invasive ductal carcinoma	III	T2N0M0	-	+++, 80%	+, 5%	+	+-	-	+++, 80%
E12,F12	43	F	Invasive ductal carcinoma	II	T2N2M0	+, 5%	++, 30%	-	+++	++, 15%	-	+++, 30%
E13,F13	46	F	Invasive ductal carcinoma	II~III	T2N0M0	-	-	-	++	-	+	++~+++, 60%
E14,F14	68	F	Invasive papillary carcinoma	I~II	T2N0M0	+~++, 50%	+++, 100%	+++, 80%	+	-	-	+++, 5%
E15,F15	49	F	Invasive ductal carcinoma	II~III	T2N0M0	-	-	-	-	-	-	++~+++, 10%
G1,H1	51	F	Invasive ductal carcinoma	II~III	T2N0M0	-	+, 10%	+~++, 5%	+++	-	-	++~+++, 60%
G2,H2	45	F	Invasive ductal carcinoma	II~III	T2N0M0	+, 5%	+++, 80%	-	+	-	-	++~+++, 50%
G3,H3	30	F	Invasive ductal carcinoma	III	T2N0M0	++~+++, 20%	++~+++, 80%	+++, 60%	-	+++*, 80%	++~+++	++~+++, 30%
G4,H4	54	F	Invasive ductal carcinoma	II	T2N0M0	++~+++, 30%	-	-	-	++, 20%	++*	+++, 5%
G5,H5	60	F	Invasive ductal carcinoma	II	T2N0M0	+, 2%	+++, 90%	+, 10%	-	-	-	+++, 5%
G6,H6	44	F	Invasive lobular carcinoma	II~III	T2N0M0	-	+, 60%	+++, 80%	-	-	-	++, 2%
G7,H7	38	F	Invasive ductal carcinoma	II~III	T2N2M0	-	++~+++, 80%	-	+-	-	-	+++, 20%
G8,H8	43	F	Invasive ductal carcinoma	II	T2N0M0	-	++, 60%	-	-	-	-	++, 2%
G9,H9	42	F	Invasive ductal carcinoma	II~III	T2N0M0	+, 5%	+~++, 50%	++, 60%	+	-	-	++~+++, 5%
G10,H10	55	F	Invasive ductal carcinoma	II	T2N0M0	-	-	-	+++	+~++, 20%	-	++~+++, 10%
G11,H11	49	F	Invasive ductal carcinoma	II~III	T2N0M0	++~+++, 80%	+++, 100%	+~++, 20%	+	-	-	++~+++, 15%
G12,H12	41	F	Invasive ductal carcinoma	I~II	T3N0M0	-	-	-	+++	-	-	++~+++, 20%
G13,H13	41	F	Colloid carcinoma	II	T3N0M0	+, 5%	++, 50%	++~+++, 15%	+	-	-	++~+++, 5%
G14,H14	41	F	Invasive ductal carcinoma	II~III	T2N0M0	-	-	-	+++	-	+~++	++~+++, 30%
G15,H15	46	F	Invasive ductal carcinoma	II~III	T4N0M0	-	++, 50%	-	-	-	-	++~+++, 5%
I1,J1	68	F	Invasive ductal carcinoma	II~III	T4N0M0	-	+++, 80%	++~+++, 20%	-	-	-	+++, 5%
I2,J2	49	F	Invasive ductal carcinoma	II~III	T2N0M0	+, 2%	++~+++, 80%	-	+	-	-	+++, 8%
I3,J3	55	F	Invasive ductal carcinoma	II	T2N0M0	+, 5%	+++, 100%	++~+++, 50%	-	+~++, 15%	-	+++, 8%
I4,J4	44	F	Invasive ductal carcinoma	II~III	T4N3Mx	-	-	-	+++	++, 15%	-	+++, 8%
I5,J5	60	F	Invasive ductal carcinoma	II	T2N0M0	-	-	-	+++	-	-	++~+++, 10%
I6,J6	43	F	Invasive ductal carcinoma	I~II	T3N0M0	+, 5%	++~+++, 60%	+++, 60%	-	-	-	++~+++, 2%
I7,J7	44	F	Invasive ductal carcinoma	II~III	T3N0M0	+, 2%	++~+++, 80%	++~+++, 50%	-	-	-	++~+++, 5%
I8,J8	42	F	Invasive ductal carcinoma	II~III	T4N2M0	+, 5%	++~+++, 60%	+~++, 20%	-	-	+	++, 5%
I9,J9	41	F	Invasive ductal carcinoma	II~III	T3N0M0	+, 2%	+, 20%	++, 50%	-	-	-	++, 5%
I10,J10	56	F	Invasive ductal carcinoma	II~III	T2N0M0	-	++~+++, 60%	+, 10%	-	-	-	+++, 30%
I11,J11	79	F	Invasive ductal carcinoma	II	T2N0M0	+, 20%	-	-	-	++, 20%	++~+++	++, 10%
I12,J12	57	F	Invasive ductal carcinoma	II	T3N0M0	+, 5%	-	-	+++	++, 2%	-	++, 5%
I13,J13	54	F	Invasive lobular carcinoma	III	T4N3M1	-	+++, 80%	-	-	+, 10%	-	+++, 10%
I14,J14	33	F	Invasive ductal carcinoma	II	T4N2M0	-	-	-	++~+++	-	-	++~+++, 10%
I15,J15	42	F	Invasive ductal carcinoma	II~III	T2N0M0	+~++, 5%	+,10%	+~++, 5%	++	-	-	++~+++, 10%

## Sheet: BRC1503
Array	Age	Sex	Histology	Grade	Stage (TNM)	ER	PR	HER2	P53	EGFR	Ki67
position
A1,B1	26	F	Normal			++, 5%	++, 2%	+-	-	+-	++~+++, 2%
A2,B2	45	F	Adenosis			+, 5%	++, 2%	+-	-	+-	++, 1%
A3,B3	35	F	Adenosis			++, 50%	++, 5%	+-	-	+-	++~+++, 5%
A4,B4	23	F	Fibroadenoma			++, 30%	++, 60%	+-	-	-	++, 2%
A5,B5	40	F	Fibrocystic disease			+~++, 50%	++, 30%	+-	-	-	-
A6,B6	48	F	Invasive ductal carcinoma	II	T2N0M0	++, 60%	++, 50%	-	-	-	-
A7,B7	42	F	Invasive ductal carcinoma	II	T2N0M0	++~+++, 80%	++~+++, 50%	++~+++	-	-	++, 5%
A8,B8	32	F	Invasive ductal carcinoma	II	T2N0M0	++~+++, 80%	++, 60%	-	-	-	++~+++, 5%
A9,B9	48	F	Invasive ductal carcinoma	II~III	T2N0M0	++~+++, 60%	++~+++, 15%	+~++	-	-	++, 5%
A10,B10	44	F	Invasive ductal carcinoma	II~III	T2N0M0	++~+++, 80%	++, 50%	+-	+~++, 2%	-	++, 2%
A11,B11	50	F	Invasive ductal carcinoma	III	T2N0M0	++, 50%	++, 2%	++~+++		-	-
									+-
A12,B12	63	F	Invasive ductal carcinoma	II	T2N0M0	++~+++, 60%	-	+~++	-	-	+~++, 2%
A13,B13	42	F	Invasive lobular carcinoma	II~III	T2N0M0	+, 5%	++, 50%	+-	-	-	-
A14,B14	46	F	Invasive ductal carcinoma	II~III	T2N0M0	-	-	+-	+++, 80%*	+	++~+++, 70%
A15,B15	34	F	Invasive lobular carcinoma	II~III	T2N0M0	-	++, 1%	-	-	-	+~++, 2%
C1,D1	53	F	Invasive ductal carcinoma	II	T2N0M0	+++, 70%	-	++	-	-	++~+++, 5%
C2,D2	25	F	Lobular carcinoma in situ	I	TisN0M0	++~+++, 50%	+~++, 30%	++~+++	-	+	++, 5%
C3,D3	45	F	Invasive lobular carcinoma	II~III	T2N0M0	++, 80%	-	-	-	-	+, 2%
C4,D4	44	F	Invasive ductal carcinoma	II~III	T2N0M0	-	-	++~+++	-	-	+, 2%
C5,D5	38	F	Invasive ductal carcinoma	I~II	T2N0M0	+~++, 30%	++, 30%	+	-	-	-
C6,D6	70	F	Invasive ductal carcinoma	II	T2N0M0	+++, 90%	++~+++, 90%	+	-	-	++, 2%
C7,D7	56	F	Invasive ductal carcinoma	II~III	T2N0M0	-	-	++~+++	+-	-	+++, 5%
C8,D8	52	F	Invasive ductal carcinoma	I	TisN0M0	-	-	+~++	-	+	+++, 5%
C9,D9	68	F	Invasive ductal carcinoma	II~III	T1N0M0	++~+++, 90%	-	+-	-	-	++~+++, 20%
C10,D10	68	F	Invasive ductal carcinoma	II~III	T3N2M0	+~++, 80%	-	-	-	-	++, 10 %
C11,D11	46	F	Invasive ductal carcinoma	II~III	T2N0M0	+++, 80%	++~+++, 80%	+-	-	-	-
C12,D12	52	F	Invasive ductal carcinoma	II~III	T2N0M0	-	-	-	-	+	++~+++, 10%
C13,D13	59	F	Invasive ductal carcinoma	II~III	T2N0M0	+, 50%	-	++~+++	+, 5%	-	++, 5%
C14,D14	39	F	Invasive ductal carcinoma	II~III	T2N0M0	+++, 60%	+, 5%	+-	-	-	++, 2%
C15,D15	40	F	Invasive ductal carcinoma	II~III	T2N2M0	++~+++, 50%	-	++	-	-	++, 5%
E1,F1	40	F	Invasive ductal carcinoma	II~III	T2N0M0	+~++, 80%	+, 2%	+++	+, 1%	-	++~+++, 15%
E2,F2	60	F	Invasive ductal carcinoma	II~III	T2N0M0	+++, 80%	+, 1%	+-	-	-	++, 5%
E3,F3	50	F	Invasive ductal carcinoma	II~III	T2N0M0	++, 80%	-	++	-	-	++, 5%
E4,F4	45	F	Invasive ductal carcinoma	II~III	T2N0M0	+~++, 60%	++~+++, 60%	+-	++~+++, 80%	-	++~+++, 15%
E5,F5	46	F	Invasive ductal carcinoma	II~III	T2N1M0	++, 30%	++~+++, 30%	+	-	++	-
E6,F6	39	F	Invasive ductal carcinoma	II~III	T2N1M0	+++, 80%	-	-	-	-	++, 10%
E7,F7	48	F	Invasive ductal carcinoma	II~III	T2N0M0	++~+++, 60%	++~+++, 60%	++~+++	++~+++, 50%	-	++, 10%
E8,F8	41	F	Invasive ductal carcinoma	II	T2N0M0	++, 50%	++, 50%	+-	-	-	++, 2%
E9,F9	61	F	Invasive ductal carcinoma	I	T2N0M0	+++, 80%	++, 20%	-	-	-	-
E10,F10	86	F	Invasive carcinoma with apocrine features	III	T2N0M0	-	-	+	-	-	++, 5%
E11,F11	34	F	Invasive ductal carcinoma	II~III	T2N0M0	-	-	++~+++	-	-	++, 8%
E12,F12	64	F	Invasive ductal carcinoma	II	T2N0M0	+~++, 10%	-	++	-	-	++~+++, 10%
E13,F13	35	F	Invasive lobular carcinoma	II~III	T2N1M0	+~++, 10%	-	++	++~+++, 30%	-	++~+++, 5%
E14,F14	44	F	Invasive tubular carcinoma	II	T2N1M0	++, 80%	++, 60%	-	-	-	++~+++, 10%
E15,F15	54	F	Invasive ductal carcinoma	II~III	T2N0M0	-	-	++	++, 5%	++	++~+++, 15%
G1,H1	40	F	Invasive ductal carcinoma	II	T2N0M0	+~++, 50%	++, 60%	+	++~+++, 5%	-	++, 2%
G2,H2	58	F	Invasive ductal carcinoma	II~III	T2N1M0	++~+++, 60%	-	++	-	-	++, 5%
G3,H3	55	F	Invasive ductal carcinoma	II~III	T2N1M0	-	-	+++	++~+++, 60%	-	++, 10%
G4,H4	74	F	Invasive ductal carcinoma	II	T2N0M0	+++, 90%*	++~+++, 60%	+	-	-	++, 2%
G5,H5	50	F	Invasive ductal carcinoma	II~III	T2N0M0	-	-	++~+++	-	-	++, 10%
G6,H6	53	F	Invasive ductal carcinoma	II~III	T2N0M0	-	-	-	-	+	++, 10%
G7,H7	53	F	Invasive ductal carcinoma	II~III	T2N0M0	++~+++, 90%	+~++, 50%	-	-	-	++, 5%
G8,H8	71	F	Invasive ductal carcinoma	II	T4N0M0	-	-	++	++~+++, 20%	++~+++	++, 15%
G9,H9	48	F	Invasive ductal carcinoma	II~III	T2N0M0	++, 80%	+++, 90%*	+	-	-	-
G10,H10	43	F	Invasive ductal carcinoma	II	T2N0M0	++~+++, 80%	+~++, 50%	+	-	-	++, 5%
G11,H11	34	F	Invasive ductal carcinoma	I	T2N0M0	++~+++, 80%	+~++, 50%	++	+, 2%	-	++, 10%
G12,H12	52	F	Invasive ductal carcinoma	II	T2N0M0	-	-	++~+++	+~++, 30%	-	++, 5%
G13,H13	55	F	Invasive ductal carcinoma	II~III	T2N1M0	++~+++, 60%	-	-	-	-	++, 30%
G14,H14	54	F	Invasive ductal carcinoma	II	T2N0M0	-	-	+-	+++, 90%*	-	++~+++, 20%
G15,H15	40	F	Invasive ductal carcinoma	II	T2N1M0	++~+++, 30%	+~++, 30%	-	-	-	-
I1,J1	34	F	Invasive ductal carcinoma	II~III	T2N0M0	+~++, 60%	++, 60%	+-	-	-	+~++, 5%
I2,J2	59	F	Invasive ductal carcinoma	II~III	T2N0M0	+++, 80%	-	+~++	-	-	+~++, 5%
I3,J3	76	F	Invasive ductal carcinoma	II	T2N0M0	-	-	-	++~+++, 80%	-	++, 20%
I4,J4	39	F	Invasive ductal carcinoma	II~III	T2N0M0	-	-	+~++	-	-	++, 2%
I5,J5	33	F	Invasive ductal carcinoma	II~III	T2N1M0	-	-	-	+-	+*	-
I6,J6	52	F	Invasive ductal carcinoma	II	T2N0M0	-	-	+~++	+~++, 20%	+	++, 2%
I7,J7	72	F	Invasive ductal carcinoma	II~III	T4N0M0	++~+++, 60%	+~++, 15%	+-	+, 1%	-	++, 10%
I8,J8	35	F	Invasive ductal carcinoma	I~II	T3N1M0	+~++, 5%	+~++, 5%	++	+~++, 10%	-	++, 5%
I9,J9	60	F	Invasive ductal carcinoma	II	T2N0M0	+++, 80%	++~+++, 80%	-	-	-	++, 2%
I10,J10	58	F	Invasive ductal carcinoma	II~III	T2N0M0	++, 60%	+~++, 60%	+~++	-	-	++, 5%
I11,J11	53	F	Invasive ductal carcinoma	II~III	T3N0M0	++, 10%	-	+-	+~++, 30%	++	-
I12,J12	52	F	Invasive lobular carcinoma	II~III	T2N0M0	++, 50%	++, 1%	+	-	-	++, 5%
I13,J13	71	F	Invasive ductal carcinoma	II	T1N0M0	+++, 90%*	++~+++, 50%	-	-	-	++, 5%
I14,J14	70	F	Tubular mixed carcinoma	II~III	T1N0M0	+++, 90%	++, 60%	+	-	-	++, 5%
I15,J15	44	F	Invasive ductal carcinoma	I	T2N0M0	-	-	++~+++	-	-	-
