# Supplementary material for: A systematic evaluation of miRNA:mRNA interactions involved in the migration and invasion of breast cancer cells
Source: J Transl Med. 2013 Mar 5;11:57. doi: 10.1186/1479-5876-11-57 (PMC3599769; doi:10.1186/1479-5876-11-57)
Supplement: Additional file 4: Table S4 — List of genes up-regulated in aggressive cell lines vs. normal and less aggressive cell lines. [file 1479-5876-11-57-S4.xlsx]

## Sheet: Sheet1
Supplementary Table 4. List of genes up-regulated in aggressive cell lines vs. normal and less aggressive cell lines .
Probeset ID	Gene Symbol	Gene Name	RefSeq Transcript ID	p-value	Fold-Change(normal and less aggressive vs. aggressive)
213256_at	MARCH4	membrane-associated ring finger (C3HC4) 3	NM_178450	0.0162207	-5.75113		MARCH4
230112_at	MARCH5	membrane-associated ring finger (C3HC4) 4	NM_020814	0.0362023	-1.73808		MARCH5
214293_at	SEPT11	Septin 11	NM_018243	0.0389214	-2.12741		SEPT11
200902_at	SEP15	15 kDa selenoprotein	NM_004261 /// NM_203341	0.0267667	-1.57642		SEP15
205434_s_at	AAK1	AP2 associated kinase 1	NM_014911	0.0259764	-1.73615		AAK1
214829_at	AASS	aminoadipate-semialdehyde synthase	NM_005763	0.0328217	-2.94152		AASS
203505_at	ABCA1	ATP-binding cassette, sub-family A (ABC1), member 1	NM_005502	0.0207203	-9.44026		ABCA1
203196_at	ABCC4	ATP-binding cassette, sub-family C (CFTR/MRP), member 4	NM_001105515 /// NM_005845	0.000496208	-3.53441		ABCC4
209735_at	ABCG2	ATP-binding cassette, sub-family G (WHITE), member 2	NM_004827	0.0182762	-9.83142		ABCG2
210006_at	ABHD14A	abhydrolase domain containing 14A	NM_015407	0.00320574	-1.80147		ABHD14A
223395_at	ABI3BP	ABI family, member 3 (NESH) binding protein	NM_015429	0.00162324	-38.5342		ABI3BP
226893_at	ABL2	v-abl Abelson murine leukemia viral oncogene homolog 2 (arg, Abelson-related gen	NM_001100108 /// NM_001136000 /// NM_001136001 /// NM_001168236 /// NM_001168237	0.0261812	-1.82693		ABL2
218981_at	ACN9	ACN9 homolog (S. cerevisiae)	NM_020186	0.044725	-4.75524		ACN9
207071_s_at	ACO1	aconitase 1, soluble	NM_002197	0.00871459	-2.60307		ACO1
202422_s_at	ACSL4	acyl-CoA synthetase long-chain family member 4	NM_004458 /// NM_022977	1.83965e-06	-7.749		ACSL4
205132_at	ACTC1	actin, alpha, cardiac muscle 1	NM_005159	0.0481635	-1.53374		ACTC1
208636_at	ACTN1	actinin, alpha 1	NM_001102 /// NM_001130004 /// NM_001130005	0.00886142	-1.80975		ACTN1
218658_s_at	ACTR8	ARP8 actin-related protein 8 homolog (yeast)	NM_022899	0.0147791	-1.62475		ACTR8
205260_s_at	ACYP1	acylphosphatase 1, erythrocyte (common) type	NM_001107 /// NM_203488	0.045109	-2.8575		ACYP1
213790_at	ADAM12	ADAM metallopeptidase domain 12	NM_003474 /// NM_021641	0.00840553	-9.41747		ADAM12
222162_s_at	ADAMTS1	ADAM metallopeptidase with thrombospondin type 1 motif, 1	NM_006988	0.0267078	-15.1505		ADAMTS1
226997_at	ADAMTS12	ADAM metallopeptidase with thrombospondin type 1 motif, 12	NM_030955	6.68422e-05	-13.4642		ADAMTS12
214913_at	ADAMTS3	ADAM metallopeptidase with thrombospondin type 1 motif, 3	NM_014243	0.034547	-4.84107		ADAMTS3
237411_at	ADAMTS6	ADAM metallopeptidase with thrombospondin type 1 motif, 6	NM_197941	5.28322e-05	-15.4509		ADAMTS6
237217_at	ADAMTSL1	ADAMTS-like 1	NM_001040272 /// NM_052866	0.00883995	-1.84581		ADAMTSL1
208848_at	ADH5	alcohol dehydrogenase 5 (class III), chi polypeptide	NM_000671	0.038559	-1.68302		ADH5
202912_at	ADM	adrenomedullin	NM_001124	0.0263395	-5.74218		ADM
205891_at	ADORA2B	adenosine A2b receptor	NM_000676	0.0176546	-3.58952		ADORA2B
203563_at	AFAP1	actin filament associated protein 1	NM_001134647 /// NM_198595	0.00380271	-3.02656		AFAP1
226955_at	AFAP1L1	actin filament associated protein 1-like 1	NM_001146337 /// NM_152406	0.00146382	-1.566		AFAP1L1
204694_at	AFP	alpha-fetoprotein	NM_001134	0.00963987	-2.641		AFP
227099_s_at	AG2	protein Ag2 homolog	NM_001145033	0.0147347	-2.86795		AG2
215535_s_at	AGPAT1	1-acylglycerol-3-phosphate O-acyltransferase 1 (lysophosphatidic acid acyltransf	NM_006411 /// NM_032741	0.0430605	-1.51578		AGPAT1
228667_at	AGPAT4	1-acylglycerol-3-phosphate O-acyltransferase 4 (lysophosphatidic acid acyltransf	NM_020133	0.000100247	-3.58845		AGPAT4
218096_at	AGPAT5	1-acylglycerol-3-phosphate O-acyltransferase 5 (lysophosphatidic acid acyltransf	NM_018361	0.0401853	-1.63303		AGPAT5
225114_at	AGPS	alkylglycerone phosphate synthase	NM_003659	0.0247832	-3.80284		AGPS
232461_at	AHI1	Abelson helper integration site 1	NM_001134830 /// NM_001134831 /// NM_001134832 /// NM_017651	0.00506488	-1.53043		AHI1
202820_at	AHR	aryl hydrocarbon receptor	NM_001621	0.00720422	-2.44104		AHR
224461_s_at	AIFM2	apoptosis-inducing factor, mitochondrion-associated, 2	NM_032797	0.0347518	-2.57885		AIFM2
205996_s_at	AK2	adenylate kinase 2	NM_001625 /// NM_013411	0.0477225	-1.70404		AK2
222862_s_at	AK5	adenylate kinase 5	NM_012093 /// NM_174858	0.0112878	-3.90643		AK5
210517_s_at	AKAP12	A kinase (PRKA) anchor protein 12	NM_005100 /// NM_144497	0.00707054	-7.12344		AKAP12
226694_at	AKAP2 /// PALM2-AKAP2	A kinase (PRKA) anchor protein 2 /// PALM2-AKAP2 readthrough	NM_001004065 /// NM_001136562 /// NM_007203 /// NM_147150	0.00488074	-5.45186		AKAP2			PALM2-AKAP2
201272_at	AKR1B1	aldo-keto reductase family 1, member B1 (aldose reductase)	NM_001628	0.000549036	-11.1797		AKR1B1
209160_at	AKR1C3	aldo-keto reductase family 1, member C3 (3-alpha hydroxysteroid dehydrogenase, t	NM_003739	0.0491128	-2.67249		AKR1C3
212607_at	AKT3	v-akt murine thymoma viral oncogene homolog 3 (protein kinase B, gamma)	NM_005465 /// NM_181690	0.0494293	-3.21952		AKT3
205633_s_at	ALAS1	aminolevulinate, delta-, synthase 1	NM_000688 /// NM_199166	0.0261693	-2.03447		ALAS1
228367_at	ALPK2	alpha-kinase 2	NM_052947	0.0099418	-10.141		ALPK2
232184_at	ALS2	amyotrophic lateral sclerosis 2 (juvenile)	NM_001135745 /// NM_020919	0.0350521	-2.71024		ALS2
207992_s_at	AMPD3	adenosine monophosphate deaminase 3	NM_000480 /// NM_001025389 /// NM_001025390 /// NM_001172430 /// NM_001172431	0.00419183	-1.78599		AMPD3
205609_at	ANGPT1	angiopoietin 1	NM_001146	0.0199009	-3.6319		ANGPT1
205389_s_at	ANK1	ankyrin 1, erythrocytic	NM_000037 /// NM_001142445 /// NM_001142446 /// NM_020475 /// NM_020476 /// NM_0	0.00236811	-2.03074		ANK1
202920_at	ANK2	ankyrin 2, neuronal	NM_001127493 /// NM_001148 /// NM_020977	0.0113498	-2.66516		ANK2
223092_at	ANKH	ankylosis, progressive homolog (mouse)	NM_054027	0.0333951	-2.89482		ANKH
223418_x_at	ANKRD13C	ankyrin repeat domain 13C	NM_030816	0.0497041	-2.33816		ANKRD13C
213035_at	ANKRD28	ankyrin repeat domain 28	NM_015199	0.00269697	-1.98277		ANKRD28
229308_at	ANKRD29	ankyrin repeat domain 29	NM_173505	0.0267803	-2.412		ANKRD29
227337_at	ANKRD37	ankyrin repeat domain 37	NM_181726	0.0359656	-2.20099		ANKRD37
240456_at	ANKRD55	Ankyrin repeat domain 55	NM_001039935 /// NM_024669	0.000225026	-2.1264		ANKRD55
224694_at	ANTXR1	anthrax toxin receptor 1	NM_018153 /// NM_032208 /// NM_053034	0.00749902	-4.51488		ANTXR1
228573_at	ANTXR2	anthrax toxin receptor 2	NM_001145794 /// NM_058172	1.09511e-06	-9.705		ANTXR2
201012_at	ANXA1	annexin A1	NM_000700	0.00647772	-6.09383		ANXA1
210143_at	ANXA10	annexin A10	NM_007193	0.00184666	-4.25672		ANXA10
213503_x_at	ANXA2	annexin A2	NM_001002857 /// NM_001002858 /// NM_001136015 /// NM_004039	0.0396867	-1.6434		ANXA2
210876_at	ANXA2P1	annexin A2 pseudogene 1	NR_001562	0.0091535	-1.62664		ANXA2P1
208816_x_at	ANXA2P2	annexin A2 pseudogene 2	NR_003573	0.0340839	-1.59984		ANXA2P2
200782_at	ANXA5	annexin A5	NM_001154	0.000384637	-2.02385		ANXA5
205083_at	AOX1	aldehyde oxidase 1	NM_001159	2.77623e-05	-2.54309		AOX1
223024_at	AP1M1	adaptor-related protein complex 1, mu 1 subunit	NM_001130524 /// NM_032493	0.00266053	-1.85406		AP1M1
230264_s_at	AP1S2	adaptor-related protein complex 1, sigma 2 subunit	NM_003916	0.000309051	-9.04454		AP1S2
204859_s_at	APAF1	apoptotic peptidase activating factor 1	NM_001160 /// NM_013229 /// NM_181861 /// NM_181868 /// NM_181869	0.0172986	-1.50416		APAF1
209871_s_at	APBA2	amyloid beta (A4) precursor protein-binding, family A, member 2	NM_001130414 /// NM_005503	0.00920205	-2.62128		APBA2
215148_s_at	APBA3	amyloid beta (A4) precursor protein-binding, family A, member 3	NM_004886	0.0274536	-1.56616		APBA3
235548_at	APCDD1L	adenomatosis polyposis coli down-regulated 1-like	NM_153360	0.0385903	-4.32785		APCDD1L
213454_at	APITD1	apoptosis-inducing, TAF9-like domain 1	NM_198544 /// NM_199294 /// NM_199295	7.6299e-05	-1.92926		APITD1
241379_at	APLF	aprataxin and PNKP like factor	NM_173545	0.0280114	-1.6153		APLF
204205_at	APOBEC3G	apolipoprotein B mRNA editing enzyme, catalytic polypeptide-like 3G	NM_021822	0.00854066	-5.49911		APOBEC3G
221653_x_at	APOL2	apolipoprotein L, 2	NM_030882 /// NM_145637	0.0468952	-1.64213		APOL2
1557236_at	APOL6	apolipoprotein L, 6	NM_030641	0.0215685	-2.32762		APOL6
201096_s_at	ARF4	ADP-ribosylation factor 4	NM_001660	0.00371944	-1.69464		ARF4
225173_at	ARHGAP18	Rho GTPase activating protein 18	NM_033515	0.0121977	-4.32824		ARHGAP18
224764_at	ARHGAP21	Rho GTPase activating protein 21	NM_020824	0.00550013	-1.844		ARHGAP21
206298_at	ARHGAP22	Rho GTPase activating protein 22	NM_021226	0.0430478	-2.18994		ARHGAP22
226638_at	ARHGAP23	Rho GTPase activating protein 23	NM_020876	0.0145265	-1.50114		ARHGAP23
206167_s_at	ARHGAP6	Rho GTPase activating protein 6	NM_006125 /// NM_013423 /// NM_013427	0.0355141	-2.49266		ARHGAP6
201167_x_at	ARHGDIA	Rho GDP dissociation inhibitor (GDI) alpha	NM_004309	0.0423119	-1.60382		ARHGDIA
216620_s_at	ARHGEF10	Rho guanine nucleotide exchange factor (GEF) 10	NM_014629	0.0244014	-1.57641		ARHGEF10
227932_at	ARIH2	ariadne homolog 2 (Drosophila)	NM_006321	0.0393867	-1.75917		ARIH2
228201_at	ARL13B	ADP-ribosylation factor-like 13B	NM_001174150 /// NM_001174151 /// NM_144996 /// NM_182896 /// NR_033427	0.0410283	-1.6969		ARL13B
202206_at	ARL4C	ADP-ribosylation factor-like 4C	NM_005737	0.0305926	-4.93058		ARL4C
219636_s_at	ARMC9	armadillo repeat containing 9	NM_025139	0.0216935	-2.78714		ARMC9
227444_at	ARMCX4	armadillo repeat containing, X-linked 4	NR_028407 /// XM_001713884 /// XM_001716999 /// XM_001717882 /// XM_002346320	0.0460765	-3.41885		ARMCX4
223586_at	ARNTL2	aryl hydrocarbon receptor nuclear translocator-like 2	NM_020183	0.00037515	-1.72359		ARNTL2
232197_x_at	ARSB	arylsulfatase B	NM_000046 /// NM_198709	0.0171554	-3.3431		ARSB
219973_at	ARSJ	arylsulfatase family, member J	NM_024590	0.00134411	-3.66507		ARSJ
239147_at	ARSK	arylsulfatase family, member K	NM_198150	0.0412924	-2.0148		ARSK
228082_at	ASAM	adipocyte-specific adhesion molecule	NM_024769	0.00052326	-3.12035		ASAM
224791_at	ASAP1	ArfGAP with SH3 domain, ankyrin repeat and PH domain 1	NM_018482	0.0006215	-2.0607		ASAP1
212819_at	ASB1	ankyrin repeat and SOCS box-containing 1	NM_001040445	0.0457152	-1.57229		ASB1
242439_s_at	ASXL1	additional sex combs like 1 (Drosophila)	NM_001164603 /// NM_015338	0.0271251	-2.11659		ASXL1
223453_s_at	ATL3	atlastin GTPase 3	NM_015459	0.0466336	-1.53274		ATL3
212672_at	ATM	ataxia telangiectasia mutated	NM_000051 /// NM_138292	0.0207387	-1.63367		ATM
228890_at	ATOH8	atonal homolog 8 (Drosophila)	NM_032827	0.0109	-2.8443		ATOH8
213238_at	ATP10D	ATPase, class V, type 10D	NM_020453	0.0223012	-3.22332		ATP10D
215716_s_at	ATP2B1	ATPase, Ca++ transporting, plasma membrane 1	NM_001001323 /// NM_001682	0.0154236	-3.15325		ATP2B1
212136_at	ATP2B4	ATPase, Ca++ transporting, plasma membrane 4	NM_001001396 /// NM_001684	0.0473996	-2.2316		ATP2B4
209935_at	ATP2C1	ATPase, Ca++ transporting, type 2C, member 1	NM_001001485 /// NM_001001486 /// NM_001001487 /// NM_014382	0.0230469	-2.30476		ATP2C1
230565_at	ATP6V1G3	ATPase, H+ transporting, lysosomal 13kDa, V1 subunit G3	NM_133262 /// NM_133326	0.0231946	-1.63589		ATP6V1G3
205198_s_at	ATP7A	ATPase, Cu++ transporting, alpha polypeptide	NM_000052	0.0277381	-2.27273		ATP7A
226302_at	ATP8B1	ATPase, aminophospholipid transporter, class I, type 8B, member 1	NM_005603	0.00225938	-1.59859		ATP8B1
216873_s_at	ATP8B2	ATPase, class I, type 8B, member 2	NM_001005855 /// NM_020452	0.0425409	-1.50239		ATP8B2
1554704_at	ATP8B3	ATPase, aminophospholipid transporter, class I, type 8B, member 3	NM_001178002 /// NM_138813	0.0073228	-1.52686		ATP8B3
1559249_at	ATXN1	ataxin 1	NM_000332 /// NM_001128164	0.000813617	-2.3376		ATXN1
219366_at	AVEN	apoptosis, caspase activation inhibitor	NM_020371	0.00325037	-1.66366		AVEN
202686_s_at	AXL	AXL receptor tyrosine kinase	NM_001699 /// NM_021913	2.60483e-06	-21.0263		AXL
232311_at	B2M	Beta-2-microglobulin	NM_004048	0.0172201	-2.01414		B2M
227100_at	B3GALTL	beta 1,3-galactosyltransferase-like	NM_194318	0.000454589	-3.93692		B3GALTL
225612_s_at	B3GNT5	UDP-GlcNAc:betaGal beta-1,3-N-acetylglucosaminyltransferase 5	NM_032047	0.0244724	-1.89026		B3GNT5
226058_at	B3GNT9	UDP-GlcNAc:betaGal beta-1,3-N-acetylglucosaminyltransferase 9	NM_033309	0.041495	-2.61209		B3GNT9
1555385_at	B4GALNT1	beta-1,4-N-acetyl-galactosaminyl transferase 1	NM_001478	0.047592	-1.93459		B4GALNT1
219766_at	B9D2	B9 protein domain 2	NM_030578	0.0322779	-1.58347		B9D2
209406_at	BAG2	BCL2-associated athanogene 2	NM_004282	0.00660349	-7.23109		BAG2
201419_at	BAP1	BRCA1 associated protein-1 (ubiquitin carboxy-terminal hydrolase)	NM_004656	0.0140316	-1.52301		BAP1
225472_at	BAT4	HLA-B associated transcript 4	NM_033177	0.0258089	-1.71801		BAT4
229603_at	BBS12	Bardet-Biedl syndrome 12	NM_001178007 /// NM_152618	0.023324	-1.67381		BBS12
235007_at	BBS7	Bardet-Biedl syndrome 7	NM_018190 /// NM_176824	0.0481073	-2.04113		BBS7
204032_at	BCAR3	breast cancer anti-estrogen resistance 3	NM_003567	0.0172473	-1.79875		BCAR3
226517_at	BCAT1	branched chain amino-acid transaminase 1, cytosolic	NM_001178091 /// NM_001178092 /// NM_001178093 /// NM_001178094 /// NM_005504	5.52312e-05	-48.6391		BCAT1
207510_at	BDKRB1	bradykinin receptor B1	NM_000710	0.0197166	-4.43838		BDKRB1
206382_s_at	BDNF	brain-derived neurotrophic factor	NM_001143805 /// NM_001143806 /// NM_001143807 /// NM_001143808 /// NM_001143809	2.97217e-06	-35.1846		BDNF
231175_at	BEND6	BEN domain containing 6	NM_152731	0.0469511	-5.38095		BEND6
1554020_at	BICD1	bicaudal D homolog 1 (Drosophila)	NM_001003398 /// NM_001714	0.00578902	-3.33511		BICD1
214439_x_at	BIN1	bridging integrator 1	NM_004305 /// NM_139343 /// NM_139344 /// NM_139345 /// NM_139346 /// NM_139347	9.77414e-05	-2.46947		BIN1
205290_s_at	BMP2	bone morphogenetic protein 2	NM_001200	0.00182518	-2.68955		BMP2
37170_at	BMP2K	BMP2 inducible kinase	NM_017593 /// NM_198892	0.0306879	-2.02968		BMP2K
241986_at	BMPER	BMP binding endothelial regulator	NM_133468	0.0244265	-2.87682		BMPER
223376_s_at	BRI3	brain protein I3	NM_001159491 /// NM_015379	0.00192395	-1.66215		BRI3
1557049_at	BTBD19	BTB (POZ) domain containing 19	NM_001136537	0.0138955	-2.20061		BTBD19
215493_x_at	BTN2A1	butyrophilin, subfamily 2, member A1	NM_007049 /// NM_078476	0.0202299	-2.61968		BTN2A1
205298_s_at	BTN2A2	butyrophilin, subfamily 2, member A2	NM_006995 /// NM_181531	0.0343368	-2.17076		BTN2A2
203612_at	BYSL	bystin-like	NM_004053	0.00272344	-1.59985		BYSL
236027_at	C10orf78	chromosome 10 open reading frame 78	NM_001002759 /// NM_145247	0.0433506	-1.98756		C10orf78
219953_s_at	C11orf17	chromosome 11 open reading frame 17	NM_020642 /// NM_182901	0.0198299	-1.60766		C11orf17
52164_at	C11orf24	chromosome 11 open reading frame 24	NM_022338	0.000928326	-2.13898		C11orf24
201784_s_at	C11orf58	chromosome 11 open reading frame 58	NM_001142705 /// NM_014267	0.00950672	-1.56543		C11orf58
221534_at	C11orf68	chromosome 11 open reading frame 68	NM_001135635 /// NM_031450	0.0360095	-1.67908		C11orf68
224463_s_at	C11orf70	chromosome 11 open reading frame 70	NM_032930	0.0107252	-3.52929		C11orf70
224759_s_at	C12orf23	chromosome 12 open reading frame 23	NM_152261	0.0493008	-1.66448		C12orf23
225105_at	C12orf75	chromosome 12 open reading frame 75	NM_001145199	0.00300843	-4.93133		C12orf75
1568971_at	C14orf135	chromosome 14 open reading frame 135	NM_022495	0.027024	-1.81411		C14orf135
227699_at	C14orf149	chromosome 14 open reading frame 149	NM_144581	0.0430623	-1.98641		C14orf149
215087_at	C15orf39	chromosome 15 open reading frame 39	NM_015492	0.0305877	-1.59392		C15orf39
228146_at	C17orf51	chromosome 17 open reading frame 51	NM_001113434	0.00066977	-2.2069		C17orf51
217513_at	C17orf60	chromosome 17 open reading frame 60	NM_001085423	0.0125103	-2.74661		C17orf60
223286_at	C17orf81	chromosome 17 open reading frame 81	NM_015362 /// NM_203413 /// NM_203414 /// NM_203415	0.0159619	-1.58856		C17orf81
214696_at	C17orf91	chromosome 17 open reading frame 91	NM_001001870 /// NM_032895 /// NR_028502 /// NR_028503 /// NR_028504 /// NR_0285	0.0172412	-2.25139		C17orf91
241733_at	C18orf54	Chromosome 18 open reading frame 54	NM_173529	0.00017742	-3.81572		C18orf54
216483_s_at	C19orf10	chromosome 19 open reading frame 10	NM_019107	8.05857e-05	-2.41653		C19orf10
224867_at	C1orf151	chromosome 1 open reading frame 151	NM_001032363	0.0404645	-1.50546		C1orf151
210785_s_at	C1orf38	chromosome 1 open reading frame 38	NM_001039477 /// NM_001105556 /// NM_004848	0.018279	-1.77572		C1orf38
212067_s_at	C1R	complement component 1, r subcomponent	NM_001733	0.0129347	-4.04193		C1R
208747_s_at	C1S	complement component 1, s subcomponent	NM_001734 /// NM_201442	0.0117899	-3.64974		C1S
230954_at	C20orf112	chromosome 20 open reading frame 112	NM_080616	0.00714319	-1.61858		C20orf112
243508_at	C20orf196	chromosome 20 open reading frame 196	NM_152504	0.0289279	-1.5885		C20orf196
219288_at	C3orf14	chromosome 3 open reading frame 14	NM_020685	0.0055605	-3.4142		C3orf14
224523_s_at	C3orf26	chromosome 3 open reading frame 26	NM_001167924 /// NM_032359	0.0131422	-1.713		C3orf26
221935_s_at	C3orf64	chromosome 3 open reading frame 64	NM_173654	0.00567539	-2.39799		C3orf64
229863_s_at	C3orf75	chromosome 3 open reading frame 75	NM_001031703	0.00541609	-1.59422		C3orf75
235088_at	C4orf46	chromosome 4 open reading frame 46	NM_001008393	0.000227152	-2.61555		C4orf46
201310_s_at	C5orf13	chromosome 5 open reading frame 13	NM_001142474 /// NM_001142475 /// NM_001142476 /// NM_001142477 /// NM_001142478	0.0460397	-6.192		C5orf13
236526_x_at	C5orf44	chromosome 5 open reading frame 44	NM_001093755 /// NM_001093756 /// NM_024941 /// NR_003545	0.031911	-2.17892		C5orf44
230405_at	C5orf56	chromosome 5 open reading frame 56	NM_001013717	0.036223	-2.18754		C5orf56
223276_at	C5orf62	chromosome 5 open reading frame 62	NM_032947	0.0208884	-1.86948		C5orf62
226306_at	C6orf1	chromosome 6 open reading frame 1	NM_001008703 /// NM_001008704 /// NM_178508	0.00210885	-2.59118		C6orf1
212923_s_at	C6orf145	chromosome 6 open reading frame 145	NM_183373	0.0154179	-3.11867		C6orf145
1559051_s_at	C6orf150	chromosome 6 open reading frame 150	NM_138441	0.000647898	-3.31084		C6orf150
225788_at	C6orf153	chromosome 6 open reading frame 153	NM_033112	0.0294	-1.92448		C6orf153
228007_at	C6orf204	chromosome 6 open reading frame 204	NM_001042475 /// NM_001178035 /// NM_206921	0.000433284	-2.27716		C6orf204
228458_at	C6orf226	chromosome 6 open reading frame 226	NM_001008739	0.0483468	-1.75766		C6orf226
228728_at	C7orf58	chromosome 7 open reading frame 58	NM_001105533 /// NM_024913	0.0238773	-10.2443		C7orf58
227263_at	C8orf58	chromosome 8 open reading frame 58	NM_001013842	0.030314	-1.56561		C8orf58
227534_at	C9orf21	chromosome 9 open reading frame 21	NM_153698	0.00893739	-2.86669		C9orf21
232270_at	C9orf3	Chromosome 9 open reading frame 3	NM_032823	0.0319303	-3.66151		C9orf3
1552277_a_at	C9orf30	chromosome 9 open reading frame 30	NM_080655	4.91619e-05	-3.68918		C9orf30
218904_s_at	C9orf40	chromosome 9 open reading frame 40	NM_017998	0.00934373	-2.38961		C9orf40
219714_s_at	CACNA2D3	calcium channel, voltage-dependent, alpha 2/delta subunit 3	NM_018398	0.029541	-3.62282		CACNA2D3
212077_at	CALD1	caldesmon 1	NM_004342 /// NM_033138 /// NM_033139 /// NM_033140 /// NM_033157	0.00903422	-8.73364		CALD1
200935_at	CALR	calreticulin	NM_004343	0.0339916	-2.02717		CALR
214845_s_at	CALU	calumenin	NM_001130674 /// NM_001219	0.0305648	-2.67698		CALU
204392_at	CAMK1	calcium/calmodulin-dependent protein kinase I	NM_003656	0.000129819	-2.51959		CAMK1
241871_at	CAMK4	calcium/calmodulin-dependent protein kinase IV	NM_001744	0.000786477	-10.5057		CAMK4
238034_at	CANX	calnexin	NM_001024649 /// NM_001746	0.0324376	-1.72791		CANX
218456_at	CAPRIN2	caprin family member 2	NM_001002259 /// NM_023925 /// NM_032156	0.0162618	-1.99372		CAPRIN2
202402_s_at	CARS	cysteinyl-tRNA synthetase	NM_001014437 /// NM_001014438 /// NM_001751 /// NM_139273	0.0138395	-1.73837		CARS
228323_at	CASC5	cancer susceptibility candidate 5	NM_144508 /// NM_170589	0.0378296	-1.96454		CASC5
212097_at	CAV1	caveolin 1, caveolae protein, 22kDa	NM_001172895 /// NM_001172896 /// NM_001172897 /// NM_001753	0.00437539	-11.3779		CAV1
203324_s_at	CAV2	caveolin 2	NM_001233 /// NM_198212	0.0280307	-5.55036		CAV2
205379_at	CBR3	carbonyl reductase 3	NM_001236	0.00423351	-3.17837		CBR3
202048_s_at	CBX6	chromobox homolog 6	NM_014292	0.00488916	-1.66278		CBX6
229641_at	CCBE1	collagen and calcium binding EGF domains 1	NM_133459	5.86355e-06	-4.63898		CCBE1
229063_s_at	CCDC107	coiled-coil domain containing 107	NM_174923	0.0120322	-2.12767		CCDC107
1560599_a_at	CCDC123	coiled-coil domain containing 123	NM_032816	0.00685302	-2.03666		CCDC123
1557544_at	CCDC147	coiled-coil domain containing 147	NM_001008723	0.00296021	-4.25835		CCDC147
213644_at	CCDC46	coiled-coil domain containing 46	NM_001037325 /// NM_145036	0.00311683	-2.19283		CCDC46
235051_at	CCDC50	coiled-coil domain containing 50	NM_174908 /// NM_178335	7.97009e-05	-2.61564		CCDC50
220180_at	CCDC68	coiled-coil domain containing 68	NM_001143829 /// NM_025214	0.0412255	-2.02443		CCDC68
1559893_at	CCDC75	coiled-coil domain containing 75	NM_174931	0.0226837	-1.94815		CCDC75
225242_s_at	CCDC80	coiled-coil domain containing 80	NM_199511 /// NM_199512	0.00197742	-2.30731		CCDC80
223301_s_at	CCDC82	coiled-coil domain containing 82	NM_024725	0.024052	-6.02356		CCDC82
225045_at	CCDC88A	coiled-coil domain containing 88A	NM_001135597 /// NM_018084	0.00197283	-5.20651		CCDC88A
221685_s_at	CCDC99	coiled-coil domain containing 99	NM_017785	0.00193361	-3.30453		CCDC99
223710_at	CCL26	chemokine (C-C motif) ligand 26	NM_006072	0.0254809	-3.31881		CCL26
228729_at	CCNB1	cyclin B1	NM_031966	0.00264376	-2.08683		CCNB1
227458_at	CD274	CD274 molecule	NM_014143	0.000230414	-5.02975		CD274
218529_at	CD320	CD320 molecule	NM_001165895 /// NM_016579	0.0081746	-2.30516		CD320
1557905_s_at	CD44	CD44 molecule (Indian blood group)	NM_000610 /// NM_001001389 /// NM_001001390 /// NM_001001391 /// NM_001001392	0.0157416	-6.4555		CD44
226016_at	CD47	CD47 molecule	NM_001025079 /// NM_001777 /// NM_198793	0.0160966	-1.99548		CD47
216942_s_at	CD58	CD58 molecule	NM_001144822 /// NM_001779 /// NR_026665	0.00669582	-3.3201		CD58
200663_at	CD63	CD63 molecule	NM_001040034 /// NM_001780	0.0446328	-1.51463		CD63
201028_s_at	CD99	CD99 molecule	NM_001122898 /// NM_002414	0.040584	-2.0033		CD99
223041_at	CD99L2	CD99 molecule-like 2	NM_001184808 /// NM_031462 /// NM_134445 /// NM_134446	0.01688	-1.85243		CD99L2
223527_s_at	CDADC1	cytidine and dCMP deaminase domain containing 1	NM_030911	0.0438241	-1.62595		CDADC1
221556_at	CDC14B	CDC14 cell division cycle 14 homolog B (S. cerevisiae)	NM_001077181 /// NM_003671 /// NM_033331	0.0040722	-2.27074		CDC14B
223651_x_at	CDC23	cell division cycle 23 homolog (S. cerevisiae)	NM_004661	0.0106289	-2.44522		CDC23
217880_at	CDC27	cell division cycle 27 homolog (S. cerevisiae)	NM_001114091 /// NM_001256	0.0272471	-1.56558		CDC27
208727_s_at	CDC42	cell division cycle 42 (GTP binding protein, 25kDa)	NM_001039802 /// NM_001791 /// NM_044472	0.0268483	-1.97396		CDC42
209286_at	CDC42EP3	CDC42 effector protein (Rho GTPase binding) 3	NM_006449	0.0457279	-3.75476		CDC42EP3
236957_at	CDCA2	cell division cycle associated 2	NM_152562	0.014253	-2.33395		CDCA2
221436_s_at	CDCA3	cell division cycle associated 3	NM_031299	0.0266838	-2.24275		CDCA3
1554110_at	CDCP1	CUB domain containing protein 1	NM_022842 /// NM_178181	0.0120736	-2.57539		CDCP1
207173_x_at	CDH11	cadherin 11, type 2, OB-cadherin (osteoblast)	NM_001797	3.75824e-06	-100.379		CDH11
203440_at	CDH2	cadherin 2, type 1, N-cadherin (neuronal)	NM_001792	0.0430559	-6.89221		CDH2
205532_s_at	CDH6	cadherin 6, type 2, K-cadherin (fetal kidney)	NM_004932	0.0252083	-6.77135		CDH6
239201_at	CDK15	cyclin-dependent kinase 15	NM_139158	3.79928e-05	-2.55042		CDK15
224851_at	CDK6	cyclin-dependent kinase 6	NM_001145306 /// NM_001259	0.00175921	-2.63561		CDK6
204159_at	CDKN2C	cyclin-dependent kinase inhibitor 2C (p18, inhibits CDK4)	NM_001262 /// NM_078626	0.00347577	-3.49975		CDKN2C
227526_at	CDON	Cdon homolog (mouse)	NM_016952	0.0167199	-4.96652		CDON
214804_at	CENPI	centromere protein I	NM_006733	0.0494127	-2.13692		CENPI
228559_at	CENPN	centromere protein N	NM_001100624 /// NM_001100625 /// NM_018455	0.00253147	-2.09609		CENPN
226118_at	CENPO	centromere protein O	NM_024322	0.0145796	-1.76104		CENPO
219294_at	CENPQ	centromere protein Q	NM_018132	0.00400456	-3.07173		CENPQ
226611_s_at	CENPV	centromere protein V	NM_181716	0.00620146	-3.96876		CENPV
242916_at	CEP110	centrosomal protein 110kDa	NM_007018	0.0113972	-1.89732		CEP110
226449_at	CEP120	centrosomal protein 120kDa	NM_001166226 /// NM_153223	0.0336661	-1.57584		CEP120
206003_at	CEP135	centrosomal protein 135kDa	NM_025009	0.0315774	-1.68164		CEP135
219531_at	CEP72	centrosomal protein 72kDa	NM_018140	0.0200961	-1.91645		CEP72
213800_at	CFH	complement factor H	NM_000186 /// NM_001014975	0.0044767	-5.08033		CFH
215388_s_at	CFH /// CFHR1	complement factor H /// complement factor H-related 1	NM_000186 /// NM_001014975 /// NM_002113	0.00128225	-7.29329		CFH			CFHR1
206910_x_at	CFHR2	complement factor H-related 2	NM_005666	0.0108005	-1.54583		CFHR2
233496_s_at	CFL2	cofilin 2 (muscle)	NM_021914 /// NM_138638 /// NR_028130 /// NR_028131 /// NR_028132	0.017796	-5.67342		CFL2
203976_s_at	CHAF1A	chromatin assembly factor 1, subunit A (p150)	NM_005483	0.040691	-1.55725		CHAF1A
217972_at	CHCHD3	coiled-coil-helix-coiled-coil-helix domain containing 3	NM_017812	0.0411062	-1.6125		CHCHD3
219492_at	CHIC2	cysteine-rich hydrophobic domain 2	NM_012110	0.00100462	-2.15646		CHIC2
1569183_a_at	CHM	choroideremia (Rab escort protein 1)	NM_000390 /// NM_001145414	8.60532e-05	-3.01562		CHM
1565951_s_at	CHML	choroideremia-like (Rab escort protein 2)	NM_001821	0.0361187	-1.70114		CHML
226368_at	CHST11	carbohydrate (chondroitin 4) sulfotransferase 11	NM_001173982 /// NM_018413	0.0352844	-2.10576		CHST11
203921_at	CHST2	carbohydrate (N-acetylglucosamine-6-O) sulfotransferase 2	NM_004267	6.81123e-05	-1.52704		CHST2
209834_at	CHST3	carbohydrate (chondroitin 6) sulfotransferase 3	NM_004273	0.00303168	-2.29661		CHST3
206756_at	CHST7	carbohydrate (N-acetylglucosamine 6-O) sulfotransferase 7	NM_019886	0.0015079	-2.32677		CHST7
226686_at	CISD2	CDGSH iron sulfur domain 2	NM_001008388	0.0223076	-1.81604		CISD2
229610_at	CKAP2L	cytoskeleton associated protein 2-like	NM_152515	0.0180406	-2.19831		CKAP2L
200999_s_at	CKAP4	cytoskeleton-associated protein 4	NM_006825	0.000164238	-1.65497		CKAP4
214769_at	CLCN4	chloride channel 4	NM_001830	0.0460527	-3.42381		CLCN4
228335_at	CLDN11	claudin 11	NM_005602	6.05351e-05	-14.0465		CLDN11
221881_s_at	CLIC4	chloride intracellular channel 4	NM_013943	0.000404175	-3.06363		CLIC4
224733_at	CMTM3	CKLF-like MARVEL transmembrane domain containing 3	NM_001048251 /// NM_144601 /// NM_181553 /// NM_181554	0.000762005	-3.2586		CMTM3
222721_at	CNIH4	cornichon homolog 4 (Drosophila)	NM_014184	0.0107029	-1.79165		CNIH4
1552344_s_at	CNOT7	CCR4-NOT transcription complex, subunit 7	NM_013354 /// NM_054026	0.0121809	-2.1375		CNOT7
227313_at	CNPY4	canopy 4 homolog (zebrafish)	NM_152755	0.0244224	-1.56876		CNPY4
226751_at	CNRIP1	cannabinoid receptor interacting protein 1	NM_001111101 /// NM_015463	0.00804563	-8.77566		CNRIP1
219400_at	CNTNAP1	contactin associated protein 1	NM_003632	0.000976308	-2.66389		CNTNAP1
225664_at	COL12A1	collagen, type XII, alpha 1	NM_004370 /// NM_080645	0.0458781	-3.44407		COL12A1
211343_s_at	COL13A1	collagen, type XIII, alpha 1	NM_001130103 /// NM_005203 /// NM_080798 /// NM_080799 /// NM_080800 /// NM_0808	0.00394385	-19.4756		COL13A1
202311_s_at	COL1A1	collagen, type I, alpha 1	NM_000088	0.0437934	-15.9631		COL1A1
202403_s_at	COL1A2	collagen, type I, alpha 2	NM_000089	0.0435601	-25.0531		COL1A2
215076_s_at	COL3A1	collagen, type III, alpha 1	NM_000090	0.00902376	-72.9778		COL3A1
211980_at	COL4A1	collagen, type IV, alpha 1	NM_001845	0.00145395	-6.53422		COL4A1
211964_at	COL4A2	collagen, type IV, alpha 2	NM_001846	0.00128433	-4.94799		COL4A2
212489_at	COL5A1	collagen, type V, alpha 1	NM_000093	0.000876918	-16.5879		COL5A1
213428_s_at	COL6A1	collagen, type VI, alpha 1	NM_001848	0.00143812	-8.51752		COL6A1
219561_at	COPZ2	coatomer protein complex, subunit zeta 2	NM_016429	0.00349377	-3.4451		COPZ2
222409_at	CORO1C	coronin, actin binding protein, 1C	NM_014325	0.000395739	-2.62004		CORO1C
209789_at	CORO2B	coronin, actin binding protein, 2B	NM_006091	0.0464423	-3.13739		CORO2B
224583_at	COTL1	coactosin-like 1 (Dictyostelium)	NM_021149	0.0089355	-3.44767		COTL1
205624_at	CPA3	carboxypeptidase A3 (mast cell)	NM_001870	0.0431682	-3.30228		CPA3
205832_at	CPA4	carboxypeptidase A4	NM_001163446 /// NM_016352	0.0133067	-2.51418		CPA4
201117_s_at	CPE	carboxypeptidase E	NM_001873	0.0110451	-1.91682		CPE
226939_at	CPEB2	cytoplasmic polyadenylation element binding protein 2	NM_001177381 /// NM_001177382 /// NM_001177383 /// NM_001177384 /// NM_182485 //	0.0321774	-3.4301		CPEB2
228092_at	CREM	cAMP responsive element modulator	NM_001881 /// NM_181571 /// NM_182717 /// NM_182718 /// NM_182719 /// NM_182720	0.00796238	-2.67252		CREM
228496_s_at	CRIM1	Cysteine rich transmembrane BMP regulator 1 (chordin-like)	NM_016441	0.0306115	-3.87961		CRIM1
221541_at	CRISPLD2	cysteine-rich secretory protein LCCL domain containing 2	NM_031476	0.0387634	-5.30107		CRISPLD2
201380_at	CRTAP	cartilage associated protein	NM_006371	0.0478687	-1.60424		CRTAP
209716_at	CSF1	colony stimulating factor 1 (macrophage)	NM_000757 /// NM_172210 /// NM_172211 /// NM_172212	0.000364677	-2.5584		CSF1
210229_s_at	CSF2	colony stimulating factor 2 (granulocyte-macrophage)	NM_000758	0.00279338	-2.56478		CSF2
218871_x_at	CSGALNACT2	chondroitin sulfate N-acetylgalactosaminyltransferase 2	NM_018590	0.0261638	-1.86234		CSGALNACT2
222235_s_at	CSGALNACT2 /// LOC644504	chondroitin sulfate N-acetylgalactosaminyltransferase 2 /// novel protein simila	NM_018590 /// XM_001128075 /// XM_001714305 /// XM_936882	0.0265963	-2.06865		CSGALNACT2			LOC644504
214297_at	CSPG4	chondroitin sulfate proteoglycan 4	NM_001897	0.0373926	-3.53841		CSPG4
207030_s_at	CSRP2	cysteine and glycine-rich protein 2	NM_001321	0.00919228	-3.95834		CSRP2
238821_at	CSTF2	cleavage stimulation factor, 3' pre-RNA, subunit 2, 64kDa	NM_001325	0.0182813	-1.73082		CSTF2
209101_at	CTGF	connective tissue growth factor	NM_001901	0.0159971	-7.59493		CTGF
213274_s_at	CTSB	cathepsin B	NM_001908 /// NM_147780 /// NM_147781 /// NM_147782 /// NM_147783	0.00363036	-2.52106		CTSB
225647_s_at	CTSC	cathepsin C	NM_001114173 /// NM_001814 /// NM_148170	0.000775809	-2.9728		CTSC
202087_s_at	CTSL1	cathepsin L1	NM_001912 /// NM_145918	0.0121318	-2.61997		CTSL1
239525_at	CTTNBP2NL	CTTNBP2 N-terminal like	NM_018704	0.0302733	-1.61193		CTTNBP2NL
202213_s_at	CUL4B	cullin 4B	NM_001079872 /// NM_003588	0.0297255	-2.15681		CUL4B
1555495_a_at	CWC27	CWC27 spliceosome-associated protein homolog (S. cerevisiae)	NM_005869	0.038752	-2.10195		CWC27
204470_at	CXCL1	chemokine (C-X-C motif) ligand 1 (melanoma growth stimulating activity, alpha)	NM_001511	0.00176083	-2.13508		CXCL1
209774_x_at	CXCL2	chemokine (C-X-C motif) ligand 2	NM_002089	0.00119914	-3.98957		CXCL2
207850_at	CXCL3	chemokine (C-X-C motif) ligand 3	NM_002090	0.00971025	-2.86802		CXCL3
228809_at	CXorf40A	chromosome X open reading frame 40A	NM_001171907 /// NM_001171908 /// NM_001171909 /// NM_178124	0.023628	-2.0127		CXorf40A
60084_at	CYLD	cylindromatosis (turban tumor syndrome)	NM_001042355 /// NM_001042412 /// NM_015247	0.0178581	-1.6387		CYLD
219565_at	CYP20A1	cytochrome P450, family 20, subfamily A, polypeptide 1	NM_177538	0.0324412	-1.89666		CYP20A1
210764_s_at	CYR61	cysteine-rich, angiogenic inducer, 61	NM_001554	0.0270164	-6.56466		CYR61
201278_at	DAB2	disabled homolog 2, mitogen-responsive phosphoprotein (Drosophila)	NM_001343	0.00111394	-16.3023		DAB2
238508_at	DBF4B	DBF4 homolog B (S. cerevisiae)	NM_025104 /// NM_145663	0.0360158	-1.68195		DBF4B
213865_at	DCBLD2	discoidin, CUB and LCCL domain containing 2	NM_080927	0.00630386	-3.27378		DCBLD2
227666_at	DCLK2	doublecortin-like kinase 2	NM_001040260 /// NM_001040261	0.0179393	-2.54935		DCLK2
201571_s_at	DCTD	dCMP deaminase	NM_001012732 /// NM_001921	0.00597252	-1.78201		DCTD
209094_at	DDAH1	dimethylarginine dimethylaminohydrolase 1	NM_001134445 /// NM_012137	0.000425624	-5.28025		DDAH1
214909_s_at	DDAH2	dimethylarginine dimethylaminohydrolase 2	NM_013974	0.0326678	-1.89044		DDAH2
225442_at	DDR2	discoidin domain receptor tyrosine kinase 2	NM_001014796 /// NM_006182	0.0216188	-9.46319		DDR2
204977_at	DDX10	DEAD (Asp-Glu-Ala-Asp) box polypeptide 10	NM_004398	0.0385001	-2.24892		DDX10
232915_at	DDX49	DEAD (Asp-Glu-Ala-Asp) box polypeptide 49	NM_019070 /// NR_033677	0.000488757	-1.83716		DDX49
218943_s_at	DDX58	DEAD (Asp-Glu-Ala-Asp) box polypeptide 58	NM_014314	0.0480725	-3.00888		DDX58
218986_s_at	DDX60	DEAD (Asp-Glu-Ala-Asp) box polypeptide 60	NM_017631	0.0133181	-2.53043		DDX60
228152_s_at	DDX60L	DEAD (Asp-Glu-Ala-Asp) box polypeptide 60-like	NM_001012967	0.0176478	-3.26818		DDX60L
219763_at	DENND1A	DENN/MADD domain containing 1A	NM_020946 /// NM_024820	0.012303	-1.89182		DENND1A
212561_at	DENND5A	DENN/MADD domain containing 5A	NM_015213	0.0107136	-1.93393		DENND5A
228551_at	DENND5B	DENN/MADD domain containing 5B	NM_144973	0.000964089	-2.05598		DENND5B
235545_at	DEPDC1	DEP domain containing 1	NM_001114120 /// NM_017779	0.0175515	-2.50108		DEPDC1
203695_s_at	DFNA5	deafness, autosomal dominant 5	NM_001127453 /// NM_001127454 /// NM_004403	0.00016338	-2.82357		DFNA5
232596_at	DIAPH3	diaphanous homolog 3 (Drosophila)	NM_001042517 /// NM_030932	0.0495434	-2.17047		DIAPH3
212503_s_at	DIP2C	DIP2 disco-interacting protein 2 homolog C (Drosophila)	NM_014974	3.4953e-06	-6.07869		DIP2C
214247_s_at	DKK3	dickkopf homolog 3 (Xenopus laevis)	NM_001018057 /// NM_013253 /// NM_015881	0.0487363	-11.4106		DKK3
224822_at	DLC1	deleted in liver cancer 1	NM_001164271 /// NM_006094 /// NM_024767 /// NM_182643	0.0100024	-6.78729		DLC1
200880_at	DNAJA1	DnaJ (Hsp40) homolog, subfamily A, member 1	NM_001539	0.0174361	-2.11828		DNAJA1
203810_at	DNAJB4	DnaJ (Hsp40) homolog, subfamily B, member 4	NM_007034	0.00557055	-3.05916		DNAJB4
212817_at	DNAJB5	DnaJ (Hsp40) homolog, subfamily B, member 5	NM_001135004 /// NM_001135005 /// NM_012266	0.000689047	-1.61335		DNAJB5
227166_at	DNAJC18	DnaJ (Hsp40) homolog, subfamily C, member 18	NM_152686	0.00133244	-1.58421		DNAJC18
226859_at	DNAJC25	DnaJ (Hsp40) homolog, subfamily C , member 25	NM_001015882	0.0109381	-2.00705		DNAJC25
212490_at	DNAJC8	DnaJ (Hsp40) homolog, subfamily C, member 8	NM_014280	0.00137259	-2.23225		DNAJC8
226281_at	DNER	delta/notch-like EGF repeat containing	NM_139072	0.000462358	-3.92597		DNER
1558501_at	DNM3	dynamin 3	NM_001136127 /// NM_015569	0.0037825	-1.79273		DNM3
241708_at	DOCK1	dedicator of cytokinesis 1	NM_001380	0.0115654	-2.34362		DOCK1
219279_at	DOCK10	dedicator of cytokinesis 10	NM_014689	0.0252533	-8.61603		DOCK10
230206_at	DOCK5	Dedicator of cytokinesis 5	NM_024940	0.00432736	-3.17914		DOCK5
223553_s_at	DOK3	docking protein 3	NM_001144875 /// NM_001144876 /// NM_024872	0.0156673	-2.15694		DOK3
231599_x_at	DPF1	D4, zinc and double PHD fingers family 1	NM_001135155 /// NM_001135156 /// NM_004647	0.0186308	-1.50709		DPF1
225200_at	DPH3	DPH3, KTI11 homolog (S. cerevisiae)	NM_001047434 /// NM_206831	0.0130957	-2.70908		DPH3
212792_at	DPY19L1	dpy-19-like 1 (C. elegans)	NM_015283	0.0303192	-2.42482		DPY19L1
215143_at	DPY19L2P2	dpy-19-like 2 pseudogene 2 (C. elegans)	NR_003561 /// NR_027768	0.0074914	-4.35539		DPY19L2P2
204646_at	DPYD	dihydropyrimidine dehydrogenase	NM_000110 /// NM_001160301	0.00547827	-6.55916		DPYD
200762_at	DPYSL2	dihydropyrimidinase-like 2	NM_001386	0.00847393	-8.853		DPYSL2
241992_at	DRAM1	DNA-damage regulated autophagy modulator 1	NM_018370	0.0133489	-1.56367		DRAM1
203258_at	DRAP1	DR1-associated protein 1 (negative cofactor 2 alpha)	NM_006442	0.0218299	-2.23671		DRAP1
218854_at	DSE	dermatan sulfate epimerase	NM_001080976 /// NM_013352	0.000184285	-3.3824		DSE
232235_at	DSEL	dermatan sulfate epimerase-like	NM_032160	1.10458e-05	-13.1671		DSEL
215016_x_at	DST	dystonin	NM_001144769 /// NM_001144770 /// NM_001144771 /// NM_001723 /// NM_015548 /// N	0.0171732	-2.47164		DST
203270_at	DTYMK	deoxythymidylate kinase (thymidylate kinase)	NM_001165031 /// NM_012145 /// NR_033255	0.0348542	-1.61438		DTYMK
208892_s_at	DUSP6	dual specificity phosphatase 6	NM_001946 /// NM_022652	0.00092998	-2.43951		DUSP6
213848_at	DUSP7	dual specificity phosphatase 7	NM_001947	0.000907963	-1.83962		DUSP7
204557_s_at	DZIP1	DAZ interacting protein 1	NM_014934 /// NM_198968	0.0396955	-3.03514		DZIP1
228033_at	E2F7	E2F transcription factor 7	NM_203394	0.0137355	-3.73746		E2F7
219990_at	E2F8	E2F transcription factor 8	NM_024680	0.0240841	-1.63981		E2F8
227646_at	EBF1	early B-cell factor 1	NM_024007	0.0167708	-12.3794		EBF1
201323_at	EBNA1BP2	EBNA1 binding protein 2	NM_001159936 /// NM_006824	0.0165411	-2.25408		EBNA1BP2
230659_at	EDEM1	ER degradation enhancer, mannosidase alpha-like 1	NM_014674	0.0024721	-1.99413		EDEM1
225275_at	EDIL3	EGF-like repeats and discoidin I-like domains 3	NM_005711	3.50386e-07	-337.479		EDIL3
204464_s_at	EDNRA	endothelin receptor type A	NM_001166055 /// NM_001957 /// NR_028596	0.0246391	-3.38749		EDNRA
206701_x_at	EDNRB	endothelin receptor type B	NM_000115 /// NM_001122659 /// NM_003991	0.0256288	-3.48301		EDNRB
206580_s_at	EFEMP2	EGF-containing fibulin-like extracellular matrix protein 2	NM_016938	0.0299825	-4.81596		EFEMP2
238458_at	EFHA2	EF-hand domain family, member A2	NM_181723	0.029903	-5.17909		EFHA2
217992_s_at	EFHD2	EF-hand domain family, member D2	NM_024329	0.000326264	-1.71404		EFHD2
209826_at	EGFL8 /// PPT2	EGF-like-domain, multiple 8 /// palmitoyl-protein thioesterase 2	NM_005155 /// NM_030652 /// NM_138717	0.00844236	-1.56449		EGFL8			PPT2
221755_at	EHBP1L1	EH domain binding protein 1-like 1	NM_001099409	0.0299961	-1.96641		EHBP1L1
45297_at	EHD2	EH-domain containing 2	NM_014601	0.000738629	-3.7612		EHD2
242470_at	EID2B	EP300 interacting inhibitor of differentiation 2B	NM_152361	0.0107614	-3.38579		EID2B
231292_at	EID3	EP300 interacting inhibitor of differentiation 3	NM_001008394	0.0192263	-2.20263		EID3
235296_at	EIF5A2	eukaryotic translation initiation factor 5A2	NM_020390	0.0347259	-5.59283		EIF5A2
221773_at	ELK3	ELK3, ETS-domain protein (SRF accessory protein 2)	NM_005230	3.1399e-05	-2.85065		ELK3
226099_at	ELL2	elongation factor, RNA polymerase II, 2	NM_012081	0.00680465	-4.18776		ELL2
201324_at	EMP1	epithelial membrane protein 1	NM_001423	0.0258054	-3.00255		EMP1
203729_at	EMP3	epithelial membrane protein 3	NM_001425	1.03574e-07	-10.4327		EMP3
201340_s_at	ENC1	ectodermal-neural cortex 1 (with BTB-like domain)	NM_003633	0.0330688	-3.51558		ENC1
217294_s_at	ENO1	enolase 1, (alpha)	NM_001428	0.0478135	-1.6292		ENO1
201313_at	ENO2	enolase 2 (gamma, neuronal)	NM_001975	0.0444161	-5.00733		ENO2
204076_at	ENTPD4	ectonucleoside triphosphate diphosphohydrolase 4	NM_001128930 /// NM_004901	0.0155196	-1.79492		ENTPD4
203499_at	EPHA2	EPH receptor A2	NM_004431	0.000289292	-3.24059		EPHA2
212580_at	ERAP1	Endoplasmic reticulum aminopeptidase 1	NM_001040458 /// NM_016442	0.00103696	-1.84606		ERAP1
227462_at	ERAP2	endoplasmic reticulum aminopeptidase 2	NM_001130140 /// NM_022350	0.0197605	-8.03665		ERAP2
207347_at	ERCC6	excision repair cross-complementing rodent repair deficiency, complementation gr	NM_000124	0.0353327	-1.99577		ERCC6
219650_at	ERCC6L	excision repair cross-complementing rodent repair deficiency, complementation gr	NM_017669	0.0281102	-2.19102		ERCC6L
231852_at	ERI1	exoribonuclease 1	NM_153332	0.0110887	-2.23717		ERI1
202444_s_at	ERLIN1	ER lipid raft associated 1	NM_001100626 /// NM_006459	0.00944693	-2.13474		ERLIN1
224657_at	ERRFI1	ERBB receptor feedback inhibitor 1	NM_018948	0.000757856	-2.39099		ERRFI1
235588_at	ESCO2	establishment of cohesion 1 homolog 2 (S. cerevisiae)	NM_001017420	0.00128101	-3.8498		ESCO2
224833_at	ETS1	v-ets erythroblastosis virus E26 oncogene homolog 1 (avian)	NM_001143820 /// NM_001162422 /// NM_005238	0.000565655	-13.3863		ETS1
221911_at	ETV1	ets variant 1	NM_001163147 /// NM_001163148 /// NM_001163149 /// NM_001163150 /// NM_001163151	0.00579393	-14.5321		ETV1
203349_s_at	ETV5	ets variant 5	NM_004454	0.00128797	-6.36571		ETV5
219432_at	EVC	Ellis van Creveld syndrome	NM_153717	9.19054e-05	-2.34214		EVC
204774_at	EVI2A	ecotropic viral integration site 2A	NM_001003927 /// NM_014210	0.0173341	-9.05717		EVI2A
211742_s_at	EVI2B	ecotropic viral integration site 2B	NM_006495	0.00908084	-3.87629		EVI2B
209717_at	EVI5	ecotropic viral integration site 5	NM_005665	0.0139459	-2.34847		EVI5
207541_s_at	EXOSC10	exosome component 10	NM_001001998 /// NM_002685	0.000559571	-1.79129		EXOSC10
215136_s_at	EXOSC8	exosome component 8	NM_181503	0.023242	-2.10176		EXOSC8
205061_s_at	EXOSC9	exosome component 9	NM_001034194 /// NM_005033	0.0148291	-2.05074		EXOSC9
230183_at	EXT1	exostosin 1	NM_000127	4.37409e-05	-4.82737		EXT1
209537_at	EXTL2	exostoses (multiple)-like 2	NM_001033025 /// NM_001439	0.0268063	-1.81362		EXTL2
203989_x_at	F2R	coagulation factor II (thrombin) receptor	NM_001992	0.0399291	-4.29156		F2R
202345_s_at	FABP5	fatty acid binding protein 5 (psoriasis-associated)	NM_001444	0.00409849	-3.90012		FABP5
208962_s_at	FADS1	fatty acid desaturase 1	NM_013402	0.0373922	-3.62399		FADS1
216080_s_at	FADS3	fatty acid desaturase 3	NM_021727	0.00802332	-1.55688		FADS3
228382_at	FAM105B	family with sequence similarity 105, member B	NM_138348	0.0271659	-1.70764		FAM105B
223058_at	FAM107B	family with sequence similarity 107, member B	NM_031453	0.0359473	-2.59842		FAM107B
227239_at	FAM126A	family with sequence similarity 126, member A	NM_032581	0.0263197	-3.51189		FAM126A
201828_x_at	FAM127A	family with sequence similarity 127, member A	NM_001078171	0.0353319	-1.92849		FAM127A
223019_at	FAM129B	family with sequence similarity 129, member B	NM_001035534 /// NM_022833	0.00965634	-1.67451		FAM129B
229622_at	FAM132B	family with sequence similarity 132, member B	XM_001130886 /// XM_001714385	0.00212478	-4.05991		FAM132B
222129_at	FAM134A	family with sequence similarity 134, member A	NM_024293	0.00595775	-2.33659		FAM134A
242584_at	FAM161A	family with sequence similarity 161, member A	NM_032180	0.0440351	-1.8429		FAM161A
212771_at	FAM171A1	family with sequence similarity 171, member A1	NM_001010924	1.50491e-08	-7.42336		FAM171A1
223882_at	FAM172A	family with sequence similarity 172, member A	NM_001163417 /// NM_001163418 /// NM_032042 /// NR_028080	0.0226769	-1.83429		FAM172A
227828_s_at	FAM176A	family with sequence similarity 176, member A	NM_001135032 /// NM_032181	0.0162277	-4.13632		FAM176A
227270_at	FAM200B	family with sequence similarity 200, member B	NM_001145191	0.00511546	-3.27905		FAM200B
226722_at	FAM20C	family with sequence similarity 20, member C	NM_020223	0.0154891	-2.32791		FAM20C
223791_at	FAM27A /// FAM27B /// FAM27C	family with sequence similarity 27, member A /// family with sequence similarity	NR_024060 /// NR_027421 /// NR_027422 /// XM_001719272 /// XM_001719274 /// XR_0	0.00497335	-1.7853		FAM27A			FAM27B			FAM27C
224824_at	FAM36A	family with sequence similarity 36, member A	NM_198076	0.0381106	-1.605		FAM36A
231880_at	FAM40B	family with sequence similarity 40, member B	NM_001134336 /// NM_020704	0.00468089	-3.14214		FAM40B
226811_at	FAM46C	family with sequence similarity 46, member C	NM_017709	0.00158787	-2.52867		FAM46C
203262_s_at	FAM50A	family with sequence similarity 50, member A	NM_004699	0.023733	-1.74475		FAM50A
217540_at	FAM55C	family with sequence similarity 55, member C	NM_001134456 /// NM_145037	0.000426898	-3.41383		FAM55C
221591_s_at	FAM64A	family with sequence similarity 64, member A	NM_019013	0.0328395	-1.95307		FAM64A
235125_x_at	FAM73A	family with sequence similarity 73, member A	NM_198549	0.0236687	-2.26412		FAM73A
228604_at	FAM76A	family with sequence similarity 76, member A	NM_001143912 /// NM_001143913 /// NM_001143914 /// NM_001143915 /// NM_152660	0.0357127	-1.96619		FAM76A
235391_at	FAM92A1	family with sequence similarity 92, member A1	NM_145269	0.00568689	-4.5673		FAM92A1
1557218_s_at	FANCB	Fanconi anemia, complementation group B	NM_001018113 /// NM_152633	0.0363657	-1.68875		FANCB
219427_at	FAT4	FAT tumor suppressor homolog 4 (Drosophila)	NM_024582	0.000266634	-2.34751		FAT4
202766_s_at	FBN1	fibrillin 1	NM_000138	0.000177979	-20.3956		FBN1
1553798_a_at	FBXL13	F-box and leucine-rich repeat protein 13	NM_001111038 /// NM_145032	0.0152396	-4.43219		FBXL13
209005_at	FBXL5	F-box and leucine-rich repeat protein 5	NM_012161 /// NM_033535	0.0176985	-2.32203		FBXL5
220233_at	FBXO17 /// SARS2	F-box protein 17 /// seryl-tRNA synthetase 2, mitochondrial	NM_001145901 /// NM_017827 /// NM_024907 /// NM_148169	0.0256438	-1.77853		FBXO17			SARS2
241763_s_at	FBXO32	F-box protein 32	NM_058229 /// NM_148177	0.0342263	-4.41779		FBXO32
218875_s_at	FBXO5	F-box protein 5	NM_001142522 /// NM_012177	0.0292089	-1.64268		FBXO5
227579_at	FER	fer (fps/fes related) tyrosine kinase	NM_005246	0.0210606	-1.79713		FER
209210_s_at	FERMT2	fermitin family homolog 2 (Drosophila)	NM_001134999 /// NM_001135000 /// NM_006832	0.0474874	-3.90531		FERMT2
204422_s_at	FGF2	fibroblast growth factor 2 (basic)	NM_002006	0.0096718	-7.19448		FGF2
208378_x_at	FGF5	fibroblast growth factor 5	NM_004464 /// NM_033143	0.00913976	-1.87213		FGF5
226705_at	FGFR1	fibroblast growth factor receptor 1	NM_001174063 /// NM_001174064 /// NM_001174065 /// NM_001174066 /// NM_001174067	0.00124666	-4.90397		FGFR1
1556283_s_at	FGFR1OP2	FGFR1 oncogene partner 2	NM_001171887 /// NM_001171888 /// NM_015633	0.0410988	-2.38948		FGFR1OP2
201540_at	FHL1	four and a half LIM domains 1	NM_001159699 /// NM_001159700 /// NM_001159701 /// NM_001159702 /// NM_001159703	0.0161223	-11.422		FHL1
218980_at	FHOD3	formin homology 2 domain containing 3	NM_025135	0.00241932	-2.03374		FHOD3
200709_at	FKBP1A	FK506 binding protein 1A, 12kDa	NM_000801 /// NM_054014	0.0217283	-1.59721		FKBP1A
224002_s_at	FKBP7	FK506 binding protein 7	NM_001135212 /// NM_181342	0.00172214	-3.45266		FKBP7
219187_at	FKBPL	FK506 binding protein like	NM_022110	0.0184129	-1.66629		FKBPL
219853_at	FKRP	fukutin related protein	NM_001039885 /// NM_024301	0.00522603	-1.54931		FKRP
58780_s_at	FLJ10357	protein SOLO	NM_018071	0.0304417	-2.59397		FLJ10357
229521_at	FLJ36031	hypothetical protein FLJ36031	NM_175884	0.00214285	-1.78417		FLJ36031
229014_at	FLJ42709	hypothetical LOC441094	NR_015369 /// NR_021490 /// NR_021491	0.0108809	-5.73497		FLJ42709
236046_at	FLJ44896	FLJ44896 protein	XR_041619 /// XR_041620 /// XR_041621	0.000895215	-2.39565		FLJ44896
213746_s_at	FLNA	filamin A, alpha	NM_001110556 /// NM_001456	0.011301	-2.51953		FLNA
204359_at	FLRT2	fibronectin leucine rich transmembrane protein 2	NM_013231	7.31099e-09	-6.95458		FLRT2
210607_at	FLT3LG	fms-related tyrosine kinase 3 ligand	NM_001459	0.0164179	-1.77164		FLT3LG
226184_at	FMNL2	formin-like 2	NM_052905	0.00258886	-2.97234		FMNL2
227844_at	FMNL3	formin-like 3	NM_175736 /// NM_198900	0.043643	-2.0215		FMNL3
211719_x_at	FN1	fibronectin 1	NM_002026 /// NM_054034 /// NM_212474 /// NM_212475 /// NM_212476 /// NM_212478	0.000292609	-5.36045		FN1
229865_at	FNDC3B	fibronectin type III domain containing 3B	NM_001135095 /// NM_022763	0.013459	-2.69409		FNDC3B
1559060_a_at	FNIP1	Folliculin interacting protein 1	NM_001008738 /// NM_133372	0.0308911	-1.56063		FNIP1
204420_at	FOSL1	FOS-like antigen 1	NM_005438	7.25634e-05	-4.09677		FOSL1
218880_at	FOSL2	FOS-like antigen 2	NM_005253	0.000948668	-1.73908		FOSL2
206377_at	FOXF2	forkhead box F2	NM_001452	0.00181229	-2.97036		FOXF2
227475_at	FOXQ1	forkhead box Q1	NM_033260	0.0323336	-1.86267		FOXQ1
225163_at	FRMD4A	FERM domain containing 4A	NM_018027	0.00232754	-5.18906		FRMD4A
230831_at	FRMD5	FERM domain containing 5	NM_032892	0.00188474	-5.71823		FRMD5
225481_at	FRMD6	FERM domain containing 6	NM_001042481 /// NM_152330	0.00124736	-3.15738		FRMD6
210933_s_at	FSCN1	fascin homolog 1, actin-bundling protein (Strongylocentrotus purpuratus)	NM_003088	0.00806612	-1.5682		FSCN1
219170_at	FSD1	fibronectin type III and SPRY domain containing 1	NM_024333	0.0371999	-1.96738		FSD1
242586_at	FSD1L	fibronectin type III and SPRY domain containing 1-like	NM_001145313 /// NM_031919 /// NM_207647	0.0285005	-2.58164		FSD1L
226847_at	FST	follistatin	NM_006350 /// NM_013409	0.00590601	-10.4383		FST
208782_at	FSTL1	follistatin-like 1	NM_007085	0.000411528	-11.743		FSTL1
214211_at	FTH1	ferritin, heavy polypeptide 1	NM_002032	0.0437775	-1.5161		FTH1
213187_x_at	FTL	ferritin, light polypeptide	NM_000146	0.00785131	-3.22491		FTL
223120_at	FUCA2	fucosidase, alpha-L- 2, plasma	NM_032020	0.0410933	-2.11667		FUCA2
210105_s_at	FYN	FYN oncogene related to SRC, FGR, YES	NM_002037 /// NM_153047 /// NM_153048	0.000232467	-6.96876		FYN
210220_at	FZD2	frizzled homolog 2 (Drosophila)	NM_001466	0.0221652	-3.13638		FZD2
203706_s_at	FZD7	frizzled homolog 7 (Drosophila)	NM_003507	0.0177763	-6.77621		FZD7
224325_at	FZD8	frizzled homolog 8 (Drosophila)	NM_031866	0.0107561	-2.39167		FZD8
204537_s_at	GABRE	gamma-aminobutyric acid (GABA) A receptor, epsilon	NM_004961	0.000936571	-3.0954		GABRE
203725_at	GADD45A	growth arrest and DNA-damage-inducible, alpha	NM_001924	0.0174477	-2.70924		GADD45A
212891_s_at	GADD45GIP1	growth arrest and DNA-damage-inducible, gamma interacting protein 1	NM_052850	0.0150895	-1.52534		GADD45GIP1
217787_s_at	GALNT2	UDP-N-acetyl-alpha-D-galactosamine:polypeptide N-acetylgalactosaminyltransferase	NM_004481	0.0249663	-1.8544		GALNT2
223991_s_at	GALNT2 /// LOC100132910	UDP-N-acetyl-alpha-D-galactosamine:polypeptide N-acetylgalactosaminyltransferase	NM_004481 /// XM_001720527 /// XM_001722059 /// XM_001723529	0.0250183	-1.87376		GALNT2			LOC100132910
236129_at	GALNT5	UDP-N-acetyl-alpha-D-galactosamine:polypeptide N-acetylgalactosaminyltransferase	NM_014568	0.00254313	-5.62494		GALNT5
219110_at	GAR1	GAR1 ribonucleoprotein homolog (yeast)	NM_018983 /// NM_032993	0.0315153	-1.63036		GAR1
202177_at	GAS6	growth arrest-specific 6	NM_000820 /// NM_001143945 /// NM_001143946	0.00487119	-1.53277		GAS6
210002_at	GATA6	GATA binding protein 6	NM_005257	0.00417372	-3.93254		GATA6
203282_at	GBE1	glucan (1,4-alpha-), branching enzyme 1	NM_000158	0.000445086	-2.69314		GBE1
202270_at	GBP1	guanylate binding protein 1, interferon-inducible, 67kDa	NM_002053	0.00310626	-12.5758		GBP1
230788_at	GCNT2	glucosaminyl (N-acetyl) transferase 2, I-branching enzyme (I blood group)	NM_001491 /// NM_145649 /// NM_145655	0.0454432	-15.5799		GCNT2
204472_at	GEM	GTP binding protein overexpressed in skeletal muscle	NM_005261 /// NM_181702	0.00178428	-13.476		GEM
205527_s_at	GEMIN4	gem (nuclear organelle) associated protein 4	NM_015721	0.00605675	-1.52493		GEMIN4
205100_at	GFPT2	glutamine-fructose-6-phosphate transaminase 2	NM_005110	1.81451e-05	-3.35418		GFPT2
235029_at	GINS4	GINS complex subunit 4 (Sld5 homolog)	NM_032336	0.00128786	-2.26346		GINS4
225558_at	GIT2	G protein-coupled receptor kinase interacting ArfGAP 2	NM_001135213 /// NM_001135214 /// NM_014776 /// NM_057169 /// NM_057170 /// NM_1	0.0291097	-1.62159		GIT2
201667_at	GJA1	gap junction protein, alpha 1, 43kDa	NM_000165	0.00593624	-56.1648		GJA1
204222_s_at	GLIPR1	GLI pathogenesis-related 1	NM_006851	3.21459e-07	-23.9281		GLIPR1
225602_at	GLIPR2	GLI pathogenesis-related 2	NM_022343	0.0390794	-2.9487		GLIPR2
229435_at	GLIS3	GLIS family zinc finger 3	NM_001042413 /// NM_152629	0.00301573	-9.60817		GLIS3
209276_s_at	GLRX	glutaredoxin (thioltransferase)	NM_001118890 /// NM_002064	0.0358757	-2.75135		GLRX
223079_s_at	GLS	glutaminase	NM_014905	0.0356065	-2.43307		GLS
222644_s_at	GLT25D1	glycosyltransferase 25 domain containing 1	NM_024656	0.000261452	-1.82846		GLT25D1
235233_s_at	GMEB1	glucocorticoid modulatory element binding protein 1	NM_006582 /// NM_024482	0.0068209	-2.18921		GMEB1
202544_at	GMFB	glia maturation factor, beta	NM_004124	0.0343573	-1.55481		GMFB
222710_at	GMPPB	GDP-mannose pyrophosphorylase B	NM_013334 /// NM_021971	0.00322691	-1.54997		GMPPB
221737_at	GNA12	guanine nucleotide binding protein (G protein) alpha 12	NM_007353	0.0434689	-1.57562		GNA12
209576_at	GNAI1	guanine nucleotide binding protein (G protein), alpha inhibiting activity polype	NM_002069	0.00201212	-3.72218		GNAI1
200744_s_at	GNB1	guanine nucleotide binding protein (G protein), beta polypeptide 1	NM_002074	0.0497456	-1.50767		GNB1
204115_at	GNG11	guanine nucleotide binding protein (G protein), gamma 11	NM_004126	0.0159518	-32.8717		GNG11
1555240_s_at	GNG12	guanine nucleotide binding protein (G protein), gamma 12	NM_018841	0.00132174	-4.82454		GNG12
224964_s_at	GNG2	guanine nucleotide binding protein (G protein), gamma 2	NM_053064	0.018539	-4.86646		GNG2
238002_at	GOLIM4	golgi integral membrane protein 4	NM_014498	0.0106747	-1.92466		GOLIM4
218193_s_at	GOLT1B	golgi transport 1 homolog B (S. cerevisiae)	NM_016072	0.0417385	-1.933		GOLT1B
227214_at	GOPC	golgi-associated PDZ and coiled-coil motif containing	NM_001017408 /// NM_020399	0.0202423	-1.83904		GOPC
226337_at	GORAB	golgin, RAB6-interacting	NM_001146039 /// NM_152281 /// NR_027397	0.0048806	-1.69229		GORAB
210009_s_at	GOSR2	golgi SNAP receptor complex member 2	NM_001012511 /// NM_004287 /// NM_054022	0.0483447	-1.84617		GOSR2
214104_at	GPR161	G protein-coupled receptor 161	NM_153832	0.0278279	-1.50241		GPR161
227846_at	GPR176	G protein-coupled receptor 176	NM_007223	0.00283103	-3.82751		GPR176
214613_at	GPR3	G protein-coupled receptor 3	NM_005281	0.00695476	-1.50432		GPR3
200736_s_at	GPX1	glutathione peroxidase 1	NM_000581 /// NM_201397	0.0165485	-6.75574		GPX1
213170_at	GPX7	glutathione peroxidase 7	NM_015696	0.0132241	-8.94987		GPX7
227628_at	GPX8	glutathione peroxidase 8 (putative)	NM_001008397	0.0105758	-6.04689		GPX8
223759_s_at	GSG2	germ cell associated 2 (haspin)	NM_031965	0.0418864	-1.50192		GSG2
1557915_s_at	GSTO1	glutathione S-transferase omega 1	NM_004832	8.11273e-05	-2.15653		GSTO1
200824_at	GSTP1	glutathione S-transferase pi 1	NM_000852	9.61711e-08	-3.19196		GSTP1
202680_at	GTF2E2	general transcription factor IIE, polypeptide 2, beta 34kDa	NM_002095	0.00503989	-1.54625		GTF2E2
202453_s_at	GTF2H1	general transcription factor IIH, polypeptide 1, 62kDa	NM_001142307 /// NM_005316	0.00169471	-1.57647		GTF2H1
213357_at	GTF2H5	general transcription factor IIH, polypeptide 5	NM_207118	0.026313	-1.69145		GTF2H5
204317_at	GTSE1	G-2 and S-phase expressed 1	NM_016426	0.0379814	-2.15778		GTSE1
215913_s_at	GULP1	GULP, engulfment adaptor PTB domain containing 1	NM_016315	0.0239063	-1.91494		GULP1
235733_at	GXYLT2	glucoside xylosyltransferase 2	NM_001080393	0.0110533	-3.68796		GXYLT2
202947_s_at	GYPC	glycophorin C (Gerbich blood group)	NM_002101 /// NM_016815	0.00959245	-3.66989		GYPC
208886_at	H1F0	H1 histone family, member 0	NM_005318	0.00178692	-1.78202		H1F0
214500_at	H2AFY	H2A histone family, member Y	NM_001040158 /// NM_004893 /// NM_138609 /// NM_138610	0.0268598	-2.61926		H2AFY
209818_s_at	HABP4	hyaluronan binding protein 4	NM_014282	0.00479326	-2.5601		HABP4
230372_at	HAS2	Hyaluronan synthase 2	NM_005328	0.0361234	-4.28595		HAS2
229181_s_at	HAUS2	HAUS augmin-like complex, subunit 2	NM_001130447 /// NM_018097	0.0178193	-1.88102		HAUS2
218602_s_at	HAUS6	HAUS augmin-like complex, subunit 6	NM_017645	0.0297817	-2.16881		HAUS6
203821_at	HBEGF	heparin-binding EGF-like growth factor	NM_001945	0.000259236	-2.63874		HBEGF
242618_at	HCG18	HLA complex group 18	NR_024052 /// NR_024053	0.0235939	-2.34843		HCG18
205659_at	HDAC9	histone deacetylase 9	NM_014707 /// NM_058176 /// NM_058177 /// NM_178423 /// NM_178425	0.0197028	-4.63285		HDAC9
213069_at	HEG1	HEG homolog 1 (zebrafish)	NM_020733	0.00300062	-6.87534		HEG1
218621_at	HEMK1	HemK methyltransferase family member 1	NM_016173	0.00480828	-1.68828		HEMK1
225989_at	HERC4	hect domain and RLD 4	NM_015601 /// NM_022079	0.0434644	-2.00037		HERC4
1556037_s_at	HHIP	hedgehog interacting protein	NM_022475	0.0112835	-3.33438		HHIP
225222_at	HIAT1	hippocampus abundant transcript 1	NM_033055	0.0332291	-1.58925		HIAT1
224078_at	HIATL2	hippocampus abundant transcript-like 2	NR_002894	0.0133912	-1.6853		HIATL2
244764_at	HIVEP3	Human immunodeficiency virus type I enhancer binding protein 3	NM_001127714 /// NM_024503	0.00485393	-2.43621		HIVEP3
218726_at	HJURP	Holliday junction recognition protein	NM_018410	0.0451796	-1.91555		HJURP
213932_x_at	HLA-A	major histocompatibility complex, class I, A	NM_002116	0.0176874	-2.8738		HLA-A
214438_at	HLX	H2.0-like homeobox	NM_021958	0.0391074	-1.89745		HLX
208025_s_at	HMGA2	high mobility group AT-hook 2	NM_003483 /// NM_003484	0.000442556	-3.43723		HMGA2
203665_at	HMOX1	heme oxygenase (decycling) 1	NM_002133	0.0061119	-5.38291		HMOX1
231121_at	HPS3	Hermansky-Pudlak syndrome 3	NM_032383	0.0306907	-2.34219		HPS3
205579_at	HRH1	histamine receptor H1	NM_000861 /// NM_001098211 /// NM_001098212 /// NM_001098213	0.000724659	-8.60199		HRH1
227361_at	HS3ST3B1	heparan sulfate (glucosamine) 3-O-sulfotransferase 3B1	NM_006041	0.0399554	-2.26398		HS3ST3B1
217989_at	HSD17B11	hydroxysteroid (17-beta) dehydrogenase 11	NM_016245	0.0113733	-3.81647		HSD17B11
216449_x_at	HSP90B1	heat shock protein 90kDa beta (Grp94), member 1	NM_003299	0.0443148	-1.63082		HSP90B1
227650_at	HSPA14	heat shock 70kDa protein 14	NM_016299	0.0368933	-1.95445		HSPA14
211015_s_at	HSPA4	heat shock 70kDa protein 4	NM_002154	0.0350241	-1.5346		HSPA4
206375_s_at	HSPB3	heat shock 27kDa protein 3	NM_006308	0.0195462	-1.7718		HSPB3
201185_at	HTRA1	HtrA serine peptidase 1	NM_002775	1.76025e-05	-2.82608		HTRA1
202638_s_at	ICAM1	intercellular adhesion molecule 1	NM_000201	0.0281822	-4.51494		ICAM1
204569_at	ICK	intestinal cell (MAK-like) kinase	NM_014920 /// NM_016513	0.0397083	-1.95737		ICK
201609_x_at	ICMT	isoprenylcysteine carboxyl methyltransferase	NM_012405	0.0413693	-1.59417		ICMT
201565_s_at	ID2	inhibitor of DNA binding 2, dominant negative helix-loop-helix protein	NM_002166	0.0384279	-2.12795		ID2
212221_x_at	IDS	iduronate 2-sulfatase	NM_000202 /// NM_001166550 /// NM_006123	0.0365863	-2.49694		IDS
206332_s_at	IFI16	interferon, gamma-inducible protein 16	NM_005531	2.50471e-06	-9.74392		IFI16
204439_at	IFI44L	interferon-induced protein 44-like	NM_006820	0.0120464	-1.54737		IFI44L
226757_at	IFIT2	interferon-induced protein with tetratricopeptide repeats 2	NM_001547	0.0306332	-5.55321		IFIT2
229450_at	IFIT3	interferon-induced protein with tetratricopeptide repeats 3	NM_001031683 /// NM_001549	0.00209023	-15.0905		IFIT3
203595_s_at	IFIT5	interferon-induced protein with tetratricopeptide repeats 5	NM_012420	0.0102603	-3.79901		IFIT5
212203_x_at	IFITM3	interferon induced transmembrane protein 3 (1-8U)	NM_021034	0.0449102	-2.69551		IFITM3
218847_at	IGF2BP2	insulin-like growth factor 2 mRNA binding protein 2	NM_001007225 /// NM_006548	0.000249804	-2.56391		IGF2BP2
203820_s_at	IGF2BP3	insulin-like growth factor 2 mRNA binding protein 3	NM_006547	0.0018171	-4.28025		IGF2BP3
205302_at	IGFBP1	insulin-like growth factor binding protein 1	NM_000596	0.0266315	-6.87773		IGFBP1
210095_s_at	IGFBP3	insulin-like growth factor binding protein 3	NM_000598 /// NM_001013398	0.0150287	-20.6211		IGFBP3
203851_at	IGFBP6	insulin-like growth factor binding protein 6	NM_002178	5.97809e-05	-2.39475		IGFBP6
201163_s_at	IGFBP7	insulin-like growth factor binding protein 7	NM_001553	4.80264e-06	-37.5801		IGFBP7
235202_x_at	IKBIP	IKBKB interacting protein	NM_153687 /// NM_201612 /// NM_201613	7.16971e-05	-4.80995		IKBIP
226759_at	IKZF4	IKAROS family zinc finger 4 (Eos)	NM_022465	0.0392411	-1.55915		IKZF4
205992_s_at	IL15	interleukin 15	NM_000585 /// NM_172174	0.0186867	-2.5642		IL15
39402_at	IL1B	interleukin 1, beta	NM_000576	0.00189272	-2.67782		IL1B
205227_at	IL1RAP	interleukin 1 receptor accessory protein	NM_001167928 /// NM_001167929 /// NM_001167930 /// NM_001167931 /// NM_002182 //	0.000572481	-2.1406		IL1RAP
243541_at	IL31RA	interleukin 31 receptor A	NM_139017	0.00149445	-3.25634		IL31RA
205207_at	IL6	interleukin 6 (interferon, beta 2)	NM_000600	0.000161492	-32.2779		IL6
212195_at	IL6ST	interleukin 6 signal transducer (gp130, oncostatin M receptor)	NM_002184 /// NM_175767	0.0236246	-3.99646		IL6ST
206693_at	IL7	interleukin 7	NM_000880	0.0166393	-4.88351		IL7
226218_at	IL7R	interleukin 7 receptor	NM_002185	0.000682969	-6.28337		IL7R
202859_x_at	IL8	interleukin 8	NM_000584	0.000218217	-16.4461		IL8
202794_at	INPP1	inositol polyphosphate-1-phosphatase	NM_001128928 /// NM_002194	0.000636658	-2.75192		INPP1
234304_s_at	IPO11	importin 11	NM_001134779 /// NM_016338	0.0187193	-2.43947		IPO11
211953_s_at	IPO5	importin 5	NM_002271	0.0383293	-1.68381		IPO5
231779_at	IRAK2	interleukin-1 receptor-associated kinase 2	NM_001570	3.23545e-05	-8.72521		IRAK2
202531_at	IRF1	interferon regulatory factor 1	NM_002198	0.00346953	-2.38647		IRF1
221425_s_at	ISCA1	iron-sulfur cluster assembly 1 homolog (S. cerevisiae)	NM_030940	0.019177	-1.7941		ISCA1
201474_s_at	ITGA3	integrin, alpha 3 (antigen CD49C, alpha 3 subunit of VLA-3 receptor)	NM_002204 /// NM_005501	0.000174298	-2.25867		ITGA3
201389_at	ITGA5	integrin, alpha 5 (fibronectin receptor, alpha polypeptide)	NM_002205	0.00219541	-2.14217		ITGA5
1553678_a_at	ITGB1	integrin, beta 1 (fibronectin receptor, beta polypeptide, antigen CD29 includes	NM_002211 /// NM_033666 /// NM_033667 /// NM_033668 /// NM_033669 /// NM_133376	0.00115465	-2.6929		ITGB1
204627_s_at	ITGB3	integrin, beta 3 (platelet glycoprotein IIIa, antigen CD61)	NM_000212	0.0412748	-2.25308		ITGB3
242720_at	ITIH4	inter-alpha (globulin) inhibitor H4 (plasma Kallikrein-sensitive glycoprotein)	NM_001166449 /// NM_002218	0.044441	-1.73266		ITIH4
211323_s_at	ITPR1	inositol 1,4,5-triphosphate receptor, type 1	NM_001099952 /// NM_001168272 /// NM_002222	0.0491317	-2.53394		ITPR1
225582_at	ITPRIP	inositol 1,4,5-triphosphate receptor interacting protein	NM_033397	0.000828974	-2.35836		ITPRIP
216268_s_at	JAG1	jagged 1 (Alagille syndrome)	NM_000214	0.00618963	-4.93096		JAG1
225798_at	JAZF1	JAZF zinc finger 1	NM_175061	0.00758728	-1.8898		JAZF1
206734_at	JRKL	jerky homolog-like (mouse)	NM_003772	0.0122374	-2.62869		JRKL
218418_s_at	KANK2	KN motif and ankyrin repeat domains 2	NM_001136191 /// NM_015493	0.035985	-2.55303		KANK2
227713_at	KATNAL1	katanin p60 subunit A-like 1	NM_001014380 /// NM_032116	0.00131218	-4.47032		KATNAL1
244623_at	KCNQ5	potassium voltage-gated channel, KQT-like subfamily, member 5	NM_001160130 /// NM_001160132 /// NM_001160133 /// NM_001160134 /// NM_019842	0.00220497	-5.13777		KCNQ5
212192_at	KCTD12	potassium channel tetramerisation domain containing 12	NM_138444	0.000222685	-3.20628		KCTD12
223176_at	KCTD20	potassium channel tetramerisation domain containing 20	NM_173562	0.0225399	-2.59565		KCTD20
203712_at	KIAA0020	KIAA0020	NM_014878	0.0488	-1.67332		KIAA0020
215991_s_at	KIAA0090	KIAA0090	NM_015047	0.000368365	-1.82797		KIAA0090
212427_at	KIAA0368	KIAA0368	NM_001080398	0.0466085	-1.70542		KIAA0368
213358_at	KIAA0802	KIAA0802	NM_015210	0.00790842	-3.86293		KIAA0802
212795_at	KIAA1033	KIAA1033	NM_015275	0.0170133	-1.52449		KIAA1033
212942_s_at	KIAA1199	KIAA1199	NM_018689	0.000113777	-42.356		KIAA1199
231842_at	KIAA1462	KIAA1462	NM_020848	0.00701504	-2.77095		KIAA1462
231855_at	KIAA1524	KIAA1524	NM_020890	0.0056341	-2.76526		KIAA1524
231869_at	KIAA1586	KIAA1586	NM_020931	0.0116155	-2.75253		KIAA1586
228453_at	KIAA1632	KIAA1632	NM_020964	0.0120471	-2.45116		KIAA1632
52837_at	KIAA1644	KIAA1644	NM_001099294	0.0151728	-6.91908		KIAA1644
220171_x_at	KIAA1704	KIAA1704	NM_018559	0.00329778	-2.12894		KIAA1704
224927_at	KIAA1949	KIAA1949	NM_001134870 /// NM_133471	0.000557	-2.86167		KIAA1949
225878_at	KIF1B	kinesin family member 1B	NM_015074 /// NM_183416	0.00522416	-2.05888		KIF1B
218755_at	KIF20A	kinesin family member 20A	NM_005733	0.0166014	-1.59536		KIF20A
201992_s_at	KIF5B	kinesin family member 5B	NM_004521	0.0349851	-1.93453		KIF5B
229405_at	KIF7	kinesin family member 7	NM_198525	0.00404335	-1.60271		KIF7
209661_at	KIFC3	kinesin family member C3	NM_001130099 /// NM_001130100 /// NM_005550	0.0346533	-1.58812		KIFC3
225303_at	KIRREL	kin of IRRE like (Drosophila)	NM_018240	0.000194495	-4.95707		KIRREL
214276_at	KLF12	Kruppel-like factor 12	NM_007249	0.00392961	-2.30411		KLF12
219157_at	KLHL2	kelch-like 2, Mayven (Drosophila)	NM_001161521 /// NM_001161522 /// NM_007246	0.0049657	-1.62447		KLHL2
203068_at	KLHL21	kelch-like 21 (Drosophila)	NM_014851	0.00443276	-1.58951		KLHL21
213803_at	KPNB1	Karyopherin (importin) beta 1	NM_002265	0.00115224	-1.73686		KPNB1
1552485_at	LACTB	lactamase, beta	NM_032857 /// NM_171846	0.0198568	-3.19069		LACTB
202202_s_at	LAMA4	laminin, alpha 4	NM_001105206 /// NM_001105207 /// NM_001105208 /// NM_001105209 /// NM_002290	0.0197262	-5.94634		LAMA4
200771_at	LAMC1	laminin, gamma 1 (formerly LAMB2)	NM_002293	0.0253419	-3.16183		LAMC1
236565_s_at	LARP6	La ribonucleoprotein domain family, member 6	NM_018357 /// NM_197958	0.000165579	-9.55423		LARP6
228080_at	LAYN	layilin	NM_178834	0.0311679	-4.87053		LAYN
213564_x_at	LDHB	lactate dehydrogenase B	NM_001174097 /// NM_002300	0.0101729	-7.58437		LDHB
220750_s_at	LEPRE1	leucine proline-enriched proteoglycan (leprecan) 1	NM_001146289 /// NM_022356	6.31653e-05	-3.41722		LEPRE1
218717_s_at	LEPREL1	leprecan-like 1	NM_001134418 /// NM_018192	0.000117943	-9.89727		LEPREL1
1552546_a_at	LETM2	leucine zipper-EF-hand containing transmembrane protein 2	NM_144652	0.013619	-2.04675		LETM2
201105_at	LGALS1	lectin, galactoside-binding, soluble, 1	NM_002305	0.0201476	-5.62483		LGALS1
218656_s_at	LHFP	lipoma HMGIC fusion partner	NM_005780	0.0199992	-12.1391		LHFP
212658_at	LHFPL2	lipoma HMGIC fusion partner-like 2	NM_005779	0.00465942	-3.16281		LHFPL2
1562736_at	LHX9	LIM homeobox 9	NM_001014434 /// NM_020204	0.00471277	-2.86777		LHX9
205266_at	LIF	leukemia inhibitory factor (cholinergic differentiation factor)	NM_002309	0.00582203	-2.66329		LIF
225571_at	LIFR	leukemia inhibitory factor receptor alpha	NM_001127671 /// NM_002310	0.00118034	-4.75676		LIFR
222457_s_at	LIMA1	LIM domain and actin binding 1	NM_001113546 /// NM_001113547 /// NM_016357	0.0473137	-1.76466		LIMA1
229096_at	LIMS3 /// LIMS3-LOC440895 /// LOC440895	LIM and senescent cell antigen-like domains 3 /// LIMS3-LOC440895 read-through /	NM_033514 /// NR_027143 /// NR_027144 /// NR_027145 /// NR_027467	0.0287833	-1.60449		LIMS3			LIMS3-LOC440895			LOC440895
225793_at	LIX1L	Lix1 homolog (mouse)-like	NM_153713	8.69086e-05	-2.68613		LIX1L
202674_s_at	LMO7	LIM domain 7	NM_005358 /// NM_015842	0.0457316	-1.62904		LMO7
240407_at	LOC100126784	hypothetical LOC100126784	NR_015384	0.00117271	-1.84681		LOC100126784
243957_at	LOC100128108	hypothetical LOC100128108	XM_001721901 /// XM_002344876	0.016481	-1.67533		LOC100128108
1560503_a_at	LOC100130275	hypothetical protein LOC100130275	XM_001720213 /// XM_001724910 /// XM_001725291	0.0068573	-2.36466		LOC100130275
243179_at	LOC100130360	Hypothetical LOC100130360	XM_001717221 /// XM_001718619 /// XM_001718724	0.0339605	-2.71415		LOC100130360
230574_at	LOC100130938	hypothetical LOC100130938	XM_001720237 /// XM_001720247 /// XM_001722558	0.0222678	-4.73857		LOC100130938
239546_at	LOC100131053	hypothetical LOC100131053	XM_001720101 /// XM_001722035 /// XM_001722493	0.0168647	-1.54706		LOC100131053
239775_at	LOC100131512	hypothetical LOC100131512	XM_001721163 /// XM_001722836 /// XM_001722891 /// XM_002344293	0.0325366	-1.82441		LOC100131512
228438_at	LOC100132891	hypothetical protein LOC100132891	NR_033651 /// NR_033652 /// XM_001715640 /// XM_001715754 /// XM_001715815	0.0125373	-6.2068		LOC100132891
217220_at	LOC100287387	Hypothetical protein LOC100287387	XM_002342310 /// XM_002345621 /// XM_002346454	0.0238838	-1.82768		LOC100287387
230746_s_at	LOC100288985	hypothetical protein LOC100288985	XM_002342826 /// XM_002346086 /// XM_002346985	0.0454098	-7.53042		LOC100288985
231365_at	LOC100289444 /// LOC100293662	hypothetical protein LOC100289444 /// hypothetical protein LOC100293662	XM_002342713 /// XM_002344296 /// XM_002345970 /// XM_002346856	0.0381706	-1.60839		LOC100289444			LOC100293662
1559433_at	LOC149773	Hypothetical protein LOC149773	XR_042084 /// XR_042085 /// XR_042086	0.0465611	-4.19648		LOC149773
1563445_x_at	LOC1518	cathepsin L1 pseudogene	NR_033405	0.0168198	-2.66716		LOC1518
240167_at	LOC152742	hypothetical protein LOC152742	XM_001128848 /// XM_001131702 /// XM_001723200	0.0370654	-3.91681		LOC152742
236769_at	LOC158402	hypothetical protein LOC158402	---	0.0462827	-2.66472		LOC158402
229090_at	LOC220930	hypothetical LOC220930	NR_024284	0.0170402	-1.89036		LOC220930
239741_at	LOC283658	hypothetical protein LOC283658	---	1.36724e-05	-3.68887		LOC283658
1556425_a_at	LOC284219	hypothetical protein LOC284219	---	0.008663	-1.55364		LOC284219
232504_at	LOC285628	hypothetical protein LOC285628	---	0.00651697	-6.24743		LOC285628
230930_at	LOC338620	hypothetical protein LOC338620	---	0.00391306	-2.66943		LOC338620
235606_at	LOC344595	hypothetical LOC344595	NR_028301 /// NR_028302 /// XM_001128525 /// XM_002345686 /// XM_943541	0.00314486	-4.59715		LOC344595
235205_at	LOC346887	similar to solute carrier family 16 (monocarboxylic acid transporters), member 1	XM_294450 /// XM_943533	0.0143355	-2.36986		LOC346887
230736_at	LOC387647	patched domain containing 3 pseudogene	NR_003930	0.0321174	-1.72026		LOC387647
225381_at	LOC399959	hypothetical LOC399959	NR_024430	5.82055e-06	-6.09898		LOC399959
1559827_at	LOC401074	hypothetical LOC401074	XM_001714392	0.00152271	-10.5763		LOC401074
229094_at	LOC401431	hypothetical LOC401431	NR_027040	0.0179939	-2.02383		LOC401431
241972_at	LOC401588	hypothetical LOC401588	NR_015378	0.0148488	-2.02537		LOC401588
229826_at	LOC440957	similar to CG32736-PA	NM_001124767	0.0123047	-2.17888		LOC440957
232918_at	LOC541471	Hypothetical LOC541471	NR_015395 /// NR_024373	0.00615129	-1.8262		LOC541471
243977_at	LOC541472	hypothetical LOC541472	XR_039887 /// XR_039888 /// XR_039889 /// XR_039890	0.0411158	-1.79144		LOC541472
237011_at	LOC643837	Hypothetical LOC643837	NR_015368	0.000682615	-1.54854		LOC643837
227976_at	LOC644538	hypothetical protein LOC644538	NM_001163438 /// XM_001715907 /// XM_927661 /// XM_939025	0.0172595	-3.24041		LOC644538
229566_at	LOC645638	WDNM1-like pseudogene	NR_030732 /// XR_040455 /// XR_040456 /// XR_040457	0.0321263	-3.61679		LOC645638
236632_at	LOC646576	hypothetical LOC646576	XR_041422 /// XR_041423	0.0248421	-2.26025		LOC646576
218380_at	LOC728392 /// NLRP1	hypothetical protein LOC728392 /// NLR family, pyrin domain containing 1	NM_001033053 /// NM_001162371 /// NM_014922 /// NM_033004 /// NM_033006 /// NM_0	0.0120238	-2.82202		LOC728392			NLRP1
239343_at	LOC728705	hypothetical protein LOC728705	XM_001128243	0.00179396	-1.83856		LOC728705
233562_at	LOC84856	hypothetical LOC84856	NR_026827	0.0261111	-3.53656		LOC84856
215446_s_at	LOX	lysyl oxidase	NM_001178102 /// NM_002317	3.49778e-05	-5.95522		LOX
202998_s_at	LOXL2	lysyl oxidase-like 2	NM_002318	4.50555e-05	-24.5264		LOXL2
204036_at	LPAR1	lysophosphatidic acid receptor 1	NM_001401 /// NM_057159	0.00247143	-15.9775		LPAR1
216250_s_at	LPXN	leupaxin	NM_001143995 /// NM_004811	0.0121041	-3.73008		LPXN
227688_at	LRCH2	leucine-rich repeats and calponin homology (CH) domain containing 2	NM_020871	0.0408615	-3.73621		LRCH2
220253_s_at	LRP12	low density lipoprotein receptor-related protein 12	NM_001135703 /// NM_013437	0.000311453	-5.55062		LRP12
217609_at	LRRC23	leucine rich repeat containing 23	NM_001135217 /// NM_006992 /// NM_201650	0.0377001	-2.14478		LRRC23
219441_s_at	LRRK1	leucine-rich repeat kinase 1	NM_024652	0.00135898	-1.90136		LRRK1
223687_s_at	LY6K	lymphocyte antigen 6 complex, locus K	NM_001160354 /// NM_001160355 /// NM_017527	0.0077145	-3.31861		LY6K
206584_at	LY96	lymphocyte antigen 96	NM_015364	0.000304257	-26.809		LY96
202625_at	LYN	v-yes-1 Yamaguchi sarcoma viral related oncogene homolog	NM_001111097 /// NM_002350	0.0095051	-4.50119		LYN
215222_x_at	MACF1	microtubule-actin crosslinking factor 1	NM_012090 /// NM_033044	0.0476125	-1.97522		MACF1
204857_at	MAD1L1	MAD1 mitotic arrest deficient-like 1 (yeast)	NM_001013836 /// NM_001013837 /// NM_003550	0.00409496	-3.22791		MAD1L1
223234_at	MAD2L2	MAD2 mitotic arrest deficient-like 2 (yeast)	NM_001127325 /// NM_006341	0.00564366	-1.85106		MAD2L2
36711_at	MAFF	v-maf musculoaponeurotic fibrosarcoma oncogene homolog F (avian)	NM_001161572 /// NM_001161573 /// NM_001161574 /// NM_012323 /// NM_152878	0.0213931	-2.47713		MAFF
224899_s_at	MAGT1	magnesium transporter 1	NM_032121	0.0122016	-1.52901		MAGT1
210017_at	MALT1	mucosa associated lymphoid tissue lymphoma translocation gene 1	NM_006785 /// NM_173844	0.0355042	-2.33064		MALT1
235457_at	MAML2	mastermind-like 2 (Drosophila)	NM_032427	0.0391447	-5.00769		MAML2
205088_at	MAMLD1	mastermind-like domain containing 1	NM_001177465 /// NM_001177466 /// NM_005491	0.00761879	-4.22725		MAMLD1
202655_at	MANF	mesencephalic astrocyte-derived neurotrophic factor	NM_006010	0.000374265	-2.09581		MANF
212233_at	MAP1B	microtubule-associated protein 1B	NM_005909	3.37314e-05	-21.8753		MAP1B
205192_at	MAP3K14	mitogen-activated protein kinase kinase kinase 14	NM_003954	0.0159465	-1.79409		MAP3K14
200835_s_at	MAP4	microtubule-associated protein 4	NM_001134364 /// NM_001134365 /// NM_002375 /// NM_030884 /// NM_030885	0.00789749	-1.82847		MAP4
218181_s_at	MAP4K4	mitogen-activated protein kinase kinase kinase kinase 4	NM_004834 /// NM_145686 /// NM_145687	0.0380792	-1.61261		MAP4K4
217943_s_at	MAP7D1	MAP7 domain containing 1	NM_018067	0.0021824	-1.60105		MAP7D1
219576_at	MAP7D3	MAP7 domain containing 3	NM_001173516 /// NM_001173517 /// NM_024597	0.00386517	-3.14695		MAP7D3
206106_at	MAPK12	mitogen-activated protein kinase 12	NM_002969	0.00135746	-1.68307		MAPK12
202501_at	MAPRE2	microtubule-associated protein, RP/EB family, member 2	NM_001143826 /// NM_001143827 /// NM_014268 /// NR_026570	0.0106533	-3.89092		MAPRE2
213002_at	MARCKS	myristoylated alanine-rich protein kinase C substrate	NM_002356	0.0494017	-2.21749		MARCKS
228468_at	MASTL	microtubule associated serine/threonine kinase-like	NM_001172303 /// NM_001172304 /// NM_032844	0.00149353	-2.14574		MASTL
41160_at	MBD3	methyl-CpG binding domain protein 3	NM_003926	0.00271104	-1.57067		MBD3
201151_s_at	MBNL1	muscleblind-like (Drosophila)	NM_021038 /// NM_207292 /// NM_207293 /// NM_207294 /// NM_207295 /// NM_207296	0.0380809	-2.01825		MBNL1
226760_at	MBTPS2	membrane-bound transcription factor peptidase, site 2	NM_015884	0.0408662	-1.51814		MBTPS2
211340_s_at	MCAM	melanoma cell adhesion molecule	NM_006500	0.000582063	-8.40723		MCAM
212246_at	MCFD2	multiple coagulation factor deficiency 2	NM_001171506 /// NM_001171507 /// NM_001171508 /// NM_001171509 /// NM_001171510	0.0170709	-3.71238		MCFD2
223570_at	MCM10	minichromosome maintenance complex component 10	NM_018518 /// NM_182751	0.0158186	-1.73276		MCM10
219952_s_at	MCOLN1	mucolipin 1	NM_020533	0.0401076	-1.94779		MCOLN1
220122_at	MCTP1	multiple C2 domains, transmembrane 1	NM_001002796 /// NM_024717	0.000162013	-1.51865		MCTP1
1559942_at	MDFIC	MyoD family inhibitor domain containing	NM_001166345 /// NM_001166346 /// NM_199072	0.0189776	-5.65194		MDFIC
218061_at	MEA1	male-enhanced antigen 1	NM_014623	0.0306629	-2.2207		MEA1
222867_s_at	MED31	mediator complex subunit 31	NM_016060	0.0105805	-1.8872		MED31
209200_at	MEF2C	myocyte enhancer factor 2C	NM_001131005 /// NM_002397	4.60298e-06	-2.58843		MEF2C
203510_at	MET	met proto-oncogene (hepatocyte growth factor receptor)	NM_000245 /// NM_001127500	0.0259193	-2.38739		MET
223368_s_at	METTL11A	methyltransferase like 11A	NM_014064	0.00904926	-1.85495		METTL11A
232194_at	METTL4	methyltransferase like 4	NM_022840	0.0420677	-1.80681		METTL4
203102_s_at	MGAT2	mannosyl (alpha-1,6-)-glycoprotein beta-1,2-N-acetylglucosaminyltransferase	NM_002408	0.0348289	-1.94662		MGAT2
205904_at	MICA	MHC class I polypeptide-related sequence A	NM_000247 /// NM_001177519	0.0449335	-3.19328		MICA
205905_s_at	MICA /// MICB	MHC class I polypeptide-related sequence A /// MHC class I polypeptide-related s	NM_000247 /// NM_001177519 /// NM_005931	0.00969558	-3.10855		MICA			MICB
218376_s_at	MICAL1	microtubule associated monoxygenase, calponin and LIM domain containing 1	NM_001159291 /// NM_022765	0.0190396	-1.80271		MICAL1
212473_s_at	MICAL2	microtubule associated monoxygenase, calponin and LIM domain containing 2	NM_014632	0.00201278	-7.21207		MICAL2
229437_at	MIR155HG	MIR155 host gene (non-protein coding)	NR_001458	0.0192624	-6.16492		MIR155HG
226066_at	MITF	microphthalmia-associated transcription factor	NM_000248 /// NM_006722 /// NM_198158 /// NM_198159 /// NM_198177 /// NM_198178	0.0184067	-2.87338		MITF
211071_s_at	MLLT11	myeloid/lymphoid or mixed-lineage leukemia (trithorax homolog, Drosophila); tran	NM_006818	0.0247389	-4.40657		MLLT11
204475_at	MMP1	matrix metallopeptidase 1 (interstitial collagenase)	NM_001145938 /// NM_002421	0.019226	-38.2641		MMP1
202827_s_at	MMP14	matrix metallopeptidase 14 (membrane-inserted)	NM_004995	0.00139176	-1.70832		MMP14
223614_at	MMP16	matrix metallopeptidase 16 (membrane-inserted)	NM_005941 /// NM_022564	0.030117	-8.51851		MMP16
201069_at	MMP2	matrix metallopeptidase 2 (gelatinase A, 72kDa gelatinase, 72kDa type IV collage	NM_001127891 /// NM_004530	0.00896075	-3.25173		MMP2
236208_at	MOCS2	molybdenum cofactor synthesis 2	NM_004531 /// NM_176806	0.0472422	-2.45933		MOCS2
218853_s_at	MOSPD1	motile sperm domain containing 1	NM_019556	0.0497994	-3.81863		MOSPD1
209708_at	MOXD1	monooxygenase, DBH-like 1	NM_015529	0.0386496	-3.33709		MOXD1
213306_at	MPDZ	multiple PDZ domain protein	NM_003829	0.0306102	-2.31547		MPDZ
202974_at	MPP1	membrane protein, palmitoylated 1, 55kDa	NM_001166460 /// NM_001166461 /// NM_001166462 /// NM_002436	0.000455685	-2.37668		MPP1
235864_at	MPP5	Membrane protein, palmitoylated 5 (MAGUK p55 subfamily member 5)	NM_022474	0.00925493	-1.72704		MPP5
37408_at	MRC2	mannose receptor, C type 2	NM_006039	0.000124891	-2.17215		MRC2
225581_s_at	MRPL50	mitochondrial ribosomal protein L50	NM_019051	0.0424401	-1.50995		MRPL50
225797_at	MRPL54	mitochondrial ribosomal protein L54	NM_172251	0.00311629	-1.57915		MRPL54
220688_s_at	MRTO4	mRNA turnover 4 homolog (S. cerevisiae)	NM_016183	0.00367626	-1.59657		MRTO4
209928_s_at	MSC	musculin	NM_005098	0.0062722	-2.82114		MSC
200600_at	MSN	moesin	NM_002444	0.00201699	-9.13938		MSN
219281_at	MSRA	methionine sulfoxide reductase A	NM_001135670 /// NM_001135671 /// NM_012331	0.0192498	-2.06522		MSRA
225782_at	MSRB3	methionine sulfoxide reductase B3	NM_001031679 /// NM_198080	0.0155207	-5.22135		MSRB3
212859_x_at	MT1E	metallothionein 1E	NM_175617	1.98539e-08	-3.2142		MT1E
217546_at	MT1M	metallothionein 1M	NM_176870	0.0371517	-3.46046		MT1M
214649_s_at	MTMR2	myotubularin related protein 2	NM_016156 /// NM_201278 /// NM_201281 /// NR_023356	0.0059868	-2.34164		MTMR2
213278_at	MTMR9	myotubularin related protein 9	NM_015458	0.0127864	-2.00135		MTMR9
241749_at	MURC	muscle-related coiled-coil protein	NM_001018116	0.000176388	-3.25418		MURC
202180_s_at	MVP	major vault protein	NM_005115 /// NM_017458	0.011138	-1.64		MVP
212509_s_at	MXRA7	matrix-remodelling associated 7	NM_001008528 /// NM_001008529 /// NM_198530	0.00307505	-4.39279		MXRA7
211926_s_at	MYH9	myosin, heavy chain 9, non-muscle	NM_002473	0.023245	-1.99926		MYH9
223130_s_at	MYLIP	myosin regulatory light chain interacting protein	NM_013262	0.000513891	-1.54261		MYLIP
224823_at	MYLK	myosin light chain kinase	NM_053025 /// NM_053026 /// NM_053027 /// NM_053028 /// NM_053031 /// NM_053032	0.000910267	-14.7842		MYLK
236718_at	MYO10	myosin X	NM_012334	0.0241635	-4.20104		MYO10
1555167_s_at	NAMPT	nicotinamide phosphoribosyltransferase	NM_005746	0.0228526	-1.64793		NAMPT
1556121_at	NAP1L1	nucleosome assembly protein 1-like 1	NM_004537 /// NM_139207	0.031175	-2.82276		NAP1L1
223284_at	NAT14	N-acetyltransferase 14 (GCN5-related, putative)	NM_020378	0.00253338	-1.94071		NAT14
218330_s_at	NAV2	neuron navigator 2	NM_001111018 /// NM_001111019 /// NM_145117 /// NM_182964	0.0104602	-2.54148		NAV2
204823_at	NAV3	neuron navigator 3	NM_014903	0.00230805	-9.54728		NAV3
226439_s_at	NBEA	neurobeachin	NM_015678	0.0125754	-3.12394		NBEA
218662_s_at	NCAPG	non-SMC condensin I complex, subunit G	NM_022346	0.00502026	-2.51121		NCAPG
225304_s_at	NDUFA11	NADH dehydrogenase (ubiquinone) 1 alpha subcomplex, 11, 14.7kDa	NM_175614	0.00606039	-1.64994		NDUFA11
228355_s_at	NDUFAF2	NADH dehydrogenase (ubiquinone) 1 alpha subcomplex, assembly factor 2	NM_174889	0.000824763	-1.87257		NDUFAF2
209177_at	NDUFAF3	NADH dehydrogenase (ubiquinone) 1 alpha subcomplex, assembly factor 3	NM_199069 /// NM_199070 /// NM_199073 /// NM_199074 /// NM_199417	0.00526425	-1.76794		NDUFAF3
209303_at	NDUFS4	NADH dehydrogenase (ubiquinone) Fe-S protein 4, 18kDa (NADH-coenzyme Q reductase	NM_002495	0.0054327	-1.69185		NDUFS4
229461_x_at	NEGR1	neuronal growth regulator 1	NM_173808	0.000790918	-10.1317		NEGR1
212530_at	NEK7	NIMA (never in mitosis gene a)-related kinase 7	NM_133494	0.0119521	-1.88232		NEK7
226103_at	NEXN	nexilin (F actin binding protein)	NM_001172309 /// NM_144573	7.72655e-05	-22.1065		NEXN
1560527_at	NFE4	transcription factor NF-E4	NM_001085386	0.0467501	-2.71746		NFE4
206814_at	NGF	nerve growth factor (beta polypeptide)	NM_002506	0.00876796	-2.76565		NGF
204114_at	NID2	nidogen 2 (osteonidogen)	NM_007361	0.0325514	-5.81489		NID2
225930_at	NKIRAS1	NFKB inhibitor interacting Ras-like 1	NM_020345	0.0425022	-1.52565		NKIRAS1
206578_at	NKX2-5	NK2 transcription factor related, locus 5 (Drosophila)	NM_001166175 /// NM_001166176 /// NM_004387	0.0305586	-1.60461		NKX2-5
226474_at	NLRC5	NLR family, CARD domain containing 5	NM_032206	0.0180531	-3.46382		NLRC5
229852_at	NMNAT1	nicotinamide nucleotide adenylyltransferase 1	NM_022787	0.00748035	-1.85966		NMNAT1
1556029_s_at	NMNAT2	nicotinamide nucleotide adenylyltransferase 2	NM_015039 /// NM_170706	0.0289548	-1.63547		NMNAT2
205006_s_at	NMT2	N-myristoyltransferase 2	NM_004808	0.000173325	-4.52712		NMT2
202237_at	NNMT	nicotinamide N-methyltransferase	NM_006169	0.000719821	-8.39673		NNMT
238530_at	NNT	nicotinamide nucleotide transhydrogenase	NM_012343 /// NM_182977	0.0219892	-1.79754		NNT
213838_at	NOL7	nucleolar protein 7, 27kDa	NM_016167	0.0227683	-1.97051		NOL7
214321_at	NOV	nephroblastoma overexpressed gene	NM_002514	4.37503e-05	-27.2526		NOV
202679_at	NPC1	Niemann-Pick disease, type C1	NM_000271	0.0110484	-1.53423		NPC1
200701_at	NPC2	Niemann-Pick disease, type C2	NM_006432	0.0166845	-1.57305		NPC2
204684_at	NPTX1	neuronal pentraxin I	NM_002522	0.0402807	-3.3959		NPTX1
201467_s_at	NQO1	NAD(P)H dehydrogenase, quinone 1	NM_000903 /// NM_001025433 /// NM_001025434	0.0379974	-2.42015		NQO1
216321_s_at	NR3C1	nuclear receptor subfamily 3, group C, member 1 (glucocorticoid receptor)	NM_000176 /// NM_001018074 /// NM_001018075 /// NM_001018076 /// NM_001018077 //	0.00315339	-2.51401		NR3C1
206343_s_at	NRG1	neuregulin 1	NM_001159995 /// NM_001159996 /// NM_001159999 /// NM_001160001 /// NM_001160002	1.4472e-05	-18.6454		NRG1
212298_at	NRP1	neuropilin 1	NM_001024628 /// NM_001024629 /// NM_003873	0.0295613	-8.75016		NRP1
203939_at	NT5E	5'-nucleotidase, ecto (CD73)	NM_002526	0.00398411	-14.8961		NT5E
204589_at	NUAK1	NUAK family, SNF1-like kinase, 1	NM_014840	0.000394988	-6.49352		NUAK1
203675_at	NUCB2	nucleobindin 2	NM_005013	0.00199455	-2.10685		NUCB2
210574_s_at	NUDC	nuclear distribution gene C homolog (A. nidulans)	NM_006600	0.00176851	-1.98004		NUDC
1559064_at	NUP153	nucleoporin 153kDa	NM_005124	0.00634778	-2.51041		NUP153
207740_s_at	NUP62	nucleoporin 62kDa	NM_012346 /// NM_016553 /// NM_153718 /// NM_153719	0.0200039	-1.62105		NUP62
219489_s_at	NXN	nucleoredoxin	NM_022463	0.00914985	-1.82963		NXN
233085_s_at	OBFC2A	oligonucleotide/oligosaccharide-binding fold containing 2A	NM_001031716 /// NR_024415	0.00389949	-2.93787		OBFC2A
238469_at	OGFRL1	opioid growth factor receptor-like 1	NM_024576	0.00153394	-4.55622		OGFRL1
213599_at	OIP5	Opa interacting protein 5	NM_007280	0.03828	-1.71558		OIP5
213075_at	OLFML2A	olfactomedin-like 2A	NM_182487	0.0373498	-4.28788		OLFML2A
202073_at	OPTN	optineurin	NM_001008211 /// NM_001008212 /// NM_001008213 /// NM_021980	0.0466513	-4.31799		OPTN
231406_at	ORAI2	ORAI calcium release-activated calcium modulator 2	NM_001126340 /// NM_032831	0.00254577	-2.57228		ORAI2
238575_at	OSBPL6	oxysterol binding protein-like 6	NM_032523 /// NM_145739	0.0420235	-1.70873		OSBPL6
212585_at	OSBPL8	oxysterol binding protein-like 8	NM_001003712 /// NM_020841	0.0014859	-1.56873		OSBPL8
227359_at	OSCP1	organic solute carrier partner 1	NM_145047 /// NM_206837	0.0497731	-1.56088		OSCP1
226621_at	OSMR	oncostatin M receptor	NM_001168355 /// NM_003999	0.00309124	-4.7572		OSMR
235198_at	OSTM1	osteopetrosis associated transmembrane protein 1	NM_014028	0.0328158	-2.42234		OSTM1
206825_at	OXTR	oxytocin receptor	NM_000916	0.04765	-8.89287		OXTR
202733_at	P4HA2	prolyl 4-hydroxylase, alpha polypeptide II	NM_001017973 /// NM_001017974 /// NM_001142598 /// NM_001142599 /// NM_004199	0.00433439	-1.85938		P4HA2
227354_at	PAG1	phosphoprotein associated with glycosphingolipid microdomains 1	NM_018440	0.00480015	-5.62553		PAG1
228128_x_at	PAPPA	pregnancy-associated plasma protein A, pappalysin 1	NM_002581	0.0482726	-2.68712		PAPPA
242871_at	PAQR5	progestin and adipoQ receptor family member V	NM_001104554 /// NM_017705	0.00835436	-3.81667		PAQR5
227626_at	PAQR8	progestin and adipoQ receptor family member VIII	NM_133367	0.000777133	-2.97551		PAQR8
202239_at	PARP4	poly (ADP-ribose) polymerase family, member 4	NM_006437	0.00305589	-1.50271		PARP4
217890_s_at	PARVA	parvin, alpha	NM_018222	0.0265783	-2.15882		PARVA
219148_at	PBK	PDZ binding kinase	NM_018492	0.00703189	-2.27559		PBK
224152_s_at	PBRM1	polybromo 1	NM_018165 /// NM_018313 /// NM_181042	0.024777	-1.6797		PBRM1
209361_s_at	PCBP4	poly(rC) binding protein 4	NM_001174100 /// NM_020418 /// NM_033008 /// NM_033009 /// NM_033010	0.0160005	-1.93059		PCBP4
225975_at	PCDH18	protocadherin 18	NM_019035	0.0375044	-4.64973		PCDH18
210273_at	PCDH7	protocadherin 7	NM_001173523 /// NM_002589 /// NM_032456 /// NM_032457	0.0456393	-1.503		PCDH7
228905_at	PCM1	pericentriolar material 1	NM_006197	0.016062	-3.65444		PCM1
229287_at	PCNX	pecanex homolog (Drosophila)	NM_014982	0.0191343	-1.5628		PCNX
219295_s_at	PCOLCE2	procollagen C-endopeptidase enhancer 2	NM_013363	0.0107445	-4.94382		PCOLCE2
219275_at	PDCD5	programmed cell death 5	NM_004708	0.00457687	-1.72734		PDCD5
1554915_a_at	PDE12	phosphodiesterase 12	NM_177966	0.0057184	-1.7874		PDE12
236344_at	PDE1C	phosphodiesterase 1C, calmodulin-dependent 70kDa	NM_005020	0.0409059	-4.78463		PDE1C
204735_at	PDE4A	phosphodiesterase 4A, cAMP-specific (phosphodiesterase E2 dunce homolog, Drosoph	NM_001111307 /// NM_001111308 /// NM_001111309 /// NM_006202	0.0019119	-5.17147		PDE4A
212390_at	PDE4DIP	phosphodiesterase 4D interacting protein	NM_001002810 /// NM_001002811 /// NM_001002812 /// NM_014644 /// NM_022359	0.00360636	-2.00767		PDE4DIP
230109_at	PDE7B	phosphodiesterase 7B	NM_018945	0.000560194	-5.1776		PDE7B
218718_at	PDGFC	platelet derived growth factor C	NM_016205	0.0396816	-3.5872		PDGFC
218691_s_at	PDLIM4	PDZ and LIM domain 4	NM_001131027 /// NM_003687	0.00765537	-1.68305		PDLIM4
221994_at	PDLIM5	PDZ and LIM domain 5	NM_001011513 /// NM_001011515 /// NM_001011516 /// NM_006457 /// NR_024179	0.00547982	-2.57307		PDLIM5
1569149_at	PDLIM7	PDZ and LIM domain 7 (enigma)	NM_005451 /// NM_203352 /// NM_213636	0.0238895	-1.60948		PDLIM7
222572_at	PDP1	pyruvate dehyrogenase phosphatase catalytic subunit 1	NM_001161778 /// NM_001161779 /// NM_001161780 /// NM_001161781 /// NM_018444	0.00507281	-2.9185		PDP1
218472_s_at	PELO	pelota homolog (Drosophila)	NM_015946	0.00903044	-1.97665		PELO
221045_s_at	PER3	period homolog 3 (Drosophila)	NM_016831	0.0489861	-2.82751		PER3
33760_at	PEX14	peroxisomal biogenesis factor 14	NM_004565	0.00376411	-1.57842		PEX14
213302_at	PFAS	phosphoribosylformylglycinamidine synthase	NM_012393	0.0227432	-1.83963		PFAS
235411_at	PGBD1	piggyBac transposable element derived 1	NM_001184743 /// NM_032507	0.0441814	-2.87675		PGBD1
209652_s_at	PGF	placental growth factor	NM_002632	0.0139727	-4.73812		PGF
40446_at	PHF1	PHD finger protein 1	NM_002636 /// NM_024165 /// NR_027692	0.030046	-1.76998		PHF1
218517_at	PHF17	PHD finger protein 17	NM_024900 /// NM_199320	0.0187177	-1.7138		PHF17
227212_s_at	PHF19	PHD finger protein 19	NM_001009936 /// NM_015651	0.049153	-2.50591		PHF19
217997_at	PHLDA1	pleckstrin homology-like domain, family A, member 1	NM_007350	0.0206083	-12.0567		PHLDA1
225688_s_at	PHLDB2	pleckstrin homology-like domain, family B, member 2	NM_001134437 /// NM_001134438 /// NM_001134439 /// NM_145753	0.00245134	-4.4483		PHLDB2
205702_at	PHTF1	putative homeodomain transcription factor 1	NM_006608	0.00544318	-2.07827		PHTF1
215134_at	PI4K2A	phosphatidylinositol 4-kinase type 2 alpha	NM_018425	2.46052e-05	-1.78115		PI4K2A
212511_at	PICALM	phosphatidylinositol binding clathrin assembly protein	NM_001008660 /// NM_007166	0.0317509	-2.86688		PICALM
219093_at	PID1	phosphotyrosine interaction domain containing 1	NM_001100818 /// NM_017933	0.000987442	-1.65492		PID1
209707_at	PIGK	phosphatidylinositol glycan anchor biosynthesis, class K	NM_005482	0.0191129	-2.77893		PIGK
203879_at	PIK3CD	phosphoinositide-3-kinase, catalytic, delta polypeptide	NM_005026	0.00907078	-2.05818		PIK3CD
209193_at	PIM1	pim-1 oncogene	NM_002648	0.0261754	-1.59624		PIM1
214224_s_at	PIN4	protein (peptidylprolyl cis/trans isomerase) NIMA-interacting, 4 (parvulin)	NM_001170747 /// NM_006223 /// NR_033187	0.0458501	-1.52086		PIN4
223907_s_at	PINX1	PIN2/TERF1 interacting, telomerase inhibitor 1	NM_017884	0.00310737	-1.69182		PINX1
229713_at	PIP4K2A	Phosphatidylinositol-5-phosphate 4-kinase, type II, alpha	NM_005028	0.0290264	-2.64664		PIP4K2A
203688_at	PKD2	polycystic kidney disease 2 (autosomal dominant)	NM_000297	0.00548805	-2.36277		PKD2
202732_at	PKIG	protein kinase (cAMP-dependent, catalytic) inhibitor gamma	NM_007066 /// NM_181804 /// NM_181805	0.0112923	-3.59365		PKIG
201251_at	PKM2	pyruvate kinase, muscle	NM_002654 /// NM_182470 /// NM_182471	0.0069531	-1.54322		PKM2
219014_at	PLAC8	placenta-specific 8	NM_001130715 /// NM_001130716 /// NM_016619	0.000133361	-9.39778		PLAC8
205372_at	PLAG1	pleiomorphic adenoma gene 1	NM_001114634 /// NM_001114635 /// NM_002655	0.000816065	-5.94073		PLAG1
201860_s_at	PLAT	plasminogen activator, tissue	NM_000930 /// NM_033011	0.00748388	-4.0762		PLAT
205479_s_at	PLAU	plasminogen activator, urokinase	NM_001145031 /// NM_002658	1.26461e-07	-7.50706		PLAU
214866_at	PLAUR	plasminogen activator, urokinase receptor	NM_001005376 /// NM_001005377 /// NM_002659	0.000698842	-3.47986		PLAUR
213309_at	PLCL2	phospholipase C-like 2	NM_001144382 /// NM_015184	0.000723032	-2.75181		PLCL2
225136_at	PLEKHA2	pleckstrin homology domain containing, family A (phosphoinositide binding specif	NM_021623	0.0141856	-1.91309		PLEKHA2
212146_at	PLEKHM2	pleckstrin homology domain containing, family M (with RUN domain) member 2	NM_015164	0.00208364	-1.75066		PLEKHM2
235360_at	PLEKHM3	pleckstrin homology domain containing, family M, member 3	NM_001080475	0.0345461	-1.74373		PLEKHM3
218223_s_at	PLEKHO1	pleckstrin homology domain containing, family O member 1	NM_016274	0.000697909	-2.6016		PLEKHO1
204886_at	PLK4	polo-like kinase 4 (Drosophila)	NM_014264	0.0375143	-1.87264		PLK4
200827_at	PLOD1	procollagen-lysine 1, 2-oxoglutarate 5-dioxygenase 1	NM_000302	0.00411627	-2.64406		PLOD1
202185_at	PLOD3	procollagen-lysine, 2-oxoglutarate 5-dioxygenase 3	NM_001084	0.0369703	-1.58832		PLOD3
202430_s_at	PLSCR1	phospholipid scramblase 1	NM_021105	0.0321547	-1.81701		PLSCR1
218901_at	PLSCR4	phospholipid scramblase 4	NM_001128304 /// NM_001128305 /// NM_001128306 /// NM_001177304 /// NM_020353 //	0.0313598	-4.61831		PLSCR4
210139_s_at	PMP22	peripheral myelin protein 22	NM_000304 /// NM_153321 /// NM_153322	0.000490958	-15.3886		PMP22
209598_at	PNMA2	paraneoplastic antigen MA2	NM_007257	0.00761845	-12.1593		PNMA2
234749_s_at	POC1A	POC1 centriolar protein homolog A (Chlamydomonas)	NM_001161580 /// NM_001161581 /// NM_015426	0.0115443	-1.91018		POC1A
212349_at	POFUT1	protein O-fucosyltransferase 1	NM_015352 /// NM_172236	0.00571345	-1.73822		POFUT1
233852_at	POLH	polymerase (DNA directed), eta	NM_006502	0.0206281	-1.62443		POLH
222402_at	POMP	proteasome maturation protein	NM_015932	0.0190938	-1.94959		POMP
219926_at	POPDC3	popeye domain containing 3	NM_022361 /// NR_024539	0.0128535	-2.68112		POPDC3
210809_s_at	POSTN	periostin, osteoblast specific factor	NM_001135934 /// NM_001135935 /// NM_001135936 /// NM_006475	0.0464146	-24.9648		POSTN
205878_at	POU6F1	POU class 6 homeobox 1	NM_002702 /// NR_026893	0.00590486	-1.68813		POU6F1
209147_s_at	PPAP2A	phosphatidic acid phosphatase type 2A	NM_003711 /// NM_176895	0.00697276	-4.27934		PPAP2A
236044_at	PPAPDC1A	phosphatidic acid phosphatase type 2 domain containing 1A	NM_001030059	0.0017156	-13.4073		PPAPDC1A
208510_s_at	PPARG	peroxisome proliferator-activated receptor gamma	NM_005037 /// NM_015869 /// NM_138711 /// NM_138712	0.0143066	-4.05152		PPARG
214374_s_at	PPFIBP1	PTPRF interacting protein, binding protein 1 (liprin beta 1)	NM_003622 /// NM_177444	0.0468828	-1.80276		PPFIBP1
201603_at	PPP1R12A	protein phosphatase 1, regulatory (inhibitor) subunit 12A	NM_001143885 /// NM_001143886 /// NM_002480	0.0381693	-1.54522		PPP1R12A
202014_at	PPP1R15A	protein phosphatase 1, regulatory (inhibitor) subunit 15A	NM_014330	0.0116557	-2.77354		PPP1R15A
235502_at	PPP2CA	protein phosphatase 2, catalytic subunit, alpha isozyme	NM_002715	0.0248728	-1.75325		PPP2CA
218852_at	PPP2R3C	protein phosphatase 2 (formerly 2A), regulatory subunit B'', gamma	NM_017917	0.0343775	-1.89345		PPP2R3C
32541_at	PPP3CC	protein phosphatase 3, catalytic subunit, gamma isozyme	NM_005605	0.0229895	-2.57079		PPP3CC
225519_at	PPP4R2	protein phosphatase 4, regulatory subunit 2	NM_174907	0.000161097	-1.51774		PPP4R2
1555783_x_at	PQLC2	PQ loop repeat containing 2	NM_001040125 /// NM_001040126 /// NM_017765	0.00976805	-1.52012		PQLC2
203456_at	PRAF2	PRA1 domain family, member 2	NM_007213	0.0276362	-1.71557		PRAF2
228964_at	PRDM1	PR domain containing 1, with ZNF domain	NM_001198 /// NM_182907	0.0249426	-3.322		PRDM1
205628_at	PRIM2	primase, DNA, polypeptide 2 (58kDa)	NM_000947	0.0453523	-1.99709		PRIM2
213093_at	PRKCA	protein kinase C, alpha	NM_002737	0.00778266	-4.52652		PRKCA
213010_at	PRKCDBP	protein kinase C, delta binding protein	NM_145040	1.06233e-07	-11.9263		PRKCDBP
201300_s_at	PRNP	prion protein	NM_000311 /// NM_001080121 /// NM_001080122 /// NM_001080123 /// NM_183079	0.0020963	-2.48845		PRNP
207808_s_at	PROS1	protein S (alpha)	NM_000313	0.000228686	-1.62382		PROS1
232473_at	PRPF18	PRP18 pre-mRNA processing factor 18 homolog (S. cerevisiae)	NM_003675	0.0208957	-1.8186		PRPF18
220014_at	PRR16	proline rich 16	NM_016644	7.26119e-06	-26.2701		PRR16
219383_at	PRR5L	proline rich 5 like	NM_001160167 /// NM_001160168 /// NM_001160169 /// NM_024841	0.00197476	-2.82608		PRR5L
226695_at	PRRX1	paired related homeobox 1	NM_006902 /// NM_022716	0.00576731	-22.4565		PRRX1
208257_x_at	PSG1	pregnancy specific beta-1-glycoprotein 1	NM_001184825 /// NM_001184826 /// NM_006905	0.00656094	-2.34759		PSG1
208134_x_at	PSG2	pregnancy specific beta-1-glycoprotein 2	NM_031246	0.0234735	-2.39961		PSG2
204830_x_at	PSG5	pregnancy specific beta-1-glycoprotein 5	NM_001130014 /// NM_002781	0.0314391	-5.07712		PSG5
205602_x_at	PSG7	pregnancy specific beta-1-glycoprotein 7 (gene/pseudogene)	NM_002783	0.0295239	-2.01001		PSG7
204279_at	PSMB9	proteasome (prosome, macropain) subunit, beta type, 9 (large multifunctional pep	NM_002800 /// NM_148954	0.0420831	-4.16406		PSMB9
238020_at	PSMC2	proteasome (prosome, macropain) 26S subunit, ATPase, 2	NM_002803	0.0082488	-2.49729		PSMC2
213951_s_at	PSMC3IP	PSMC3 interacting protein	NM_013290 /// NM_016556	0.0408075	-2.39734		PSMC3IP
228217_s_at	PSMG4	proteasome (prosome, macropain) assembly chaperone 4	NM_001128591 /// NM_001128592 /// NM_001135750	0.0249718	-1.87756		PSMG4
218683_at	PTBP2	polypyrimidine tract binding protein 2	NM_021190	0.0377838	-1.90981		PTBP2
207177_at	PTGFR	prostaglandin F receptor (FP)	NM_000959 /// NM_001039585	0.0437575	-2.26821		PTGFR
204748_at	PTGS2	prostaglandin-endoperoxide synthase 2 (prostaglandin G/H synthase and cyclooxyge	NM_000963	0.038861	-2.48931		PTGS2
1555324_at	PTK7	PTK7 protein tyrosine kinase 7	NM_002821 /// NM_152880 /// NM_152881 /// NM_152882	0.00180012	-2.39111		PTK7
211737_x_at	PTN	pleiotrophin	NM_002825	8.67447e-05	-40.846		PTN
229517_at	PTPDC1	protein tyrosine phosphatase domain containing 1	NM_152422 /// NM_177995	0.0388243	-1.66936		PTPDC1
219654_at	PTPLA	protein tyrosine phosphatase-like (proline instead of catalytic arginine), membe	NM_014241	0.0258459	-8.08416		PTPLA
242321_at	PTPN14	protein tyrosine phosphatase, non-receptor type 14	NM_005401	0.0341874	-1.89717		PTPN14
221840_at	PTPRE	protein tyrosine phosphatase, receptor type, E	NM_006504 /// NM_130435	0.00116601	-2.53596		PTPRE
204944_at	PTPRG	protein tyrosine phosphatase, receptor type, G	NM_002841	0.00667768	-4.62452		PTPRG
227396_at	PTPRJ	protein tyrosine phosphatase, receptor type, J	NM_001098503 /// NM_002843	0.00258765	-4.91344		PTPRJ
1555579_s_at	PTPRM	protein tyrosine phosphatase, receptor type, M	NM_001105244 /// NM_002845	0.0385943	-2.4845		PTPRM
206084_at	PTPRR	protein tyrosine phosphatase, receptor type, R	NM_002849 /// NM_130846	6.6174e-09	-8.93207		PTPRR
208789_at	PTRF	polymerase I and transcript release factor	NM_012232	7.0988e-05	-6.43163		PTRF
203554_x_at	PTTG1	pituitary tumor-transforming 1	NM_004219	0.036237	-1.52878		PTTG1
206157_at	PTX3	pentraxin 3, long	NM_002852	5.14227e-05	-15.7727		PTX3
212662_at	PVR	poliovirus receptor	NM_001135768 /// NM_001135769 /// NM_001135770 /// NM_006505	0.0332534	-2.04022		PVR
213325_at	PVRL3	poliovirus receptor-related 3	NM_015480	7.35852e-06	-10.3634		PVRL3
1552275_s_at	PXK	PX domain containing serine/threonine kinase	NM_017771	0.0299946	-3.81865		PXK
215517_at	PYGO1	pygopus homolog 1 (Drosophila)	NM_015617	0.00504621	-1.86115		PYGO1
212636_at	QKI	quaking homolog, KH domain RNA binding (mouse)	NM_006775 /// NM_206853 /// NM_206854 /// NM_206855	0.0463911	-3.85263		QKI
201482_at	QSOX1	quiescin Q6 sulfhydryl oxidase 1	NM_001004128 /// NM_002826	0.046594	-2.41217		QSOX1
235239_at	QSOX2	quiescin Q6 sulfhydryl oxidase 2	NM_181701	0.00862698	-1.6145		QSOX2
203884_s_at	RAB11FIP2	RAB11 family interacting protein 2 (class I)	NM_014904	0.0107313	-1.77096		RAB11FIP2
223463_at	RAB23	RAB23, member RAS oncogene family	NM_016277 /// NM_183227	0.0375928	-2.66303		RAB23
227003_at	RAB28	RAB28, member RAS oncogene family	NM_001017979 /// NM_001159601 /// NM_004249	0.0325447	-1.59486		RAB28
204214_s_at	RAB32	RAB32, member RAS oncogene family	NM_006834	0.00449739	-4.46683		RAB32
1555630_a_at	RAB34	RAB34, member RAS oncogene family	NM_001142624 /// NM_001142625 /// NM_001144942 /// NM_001144943 /// NM_031934 //	0.00463323	-7.59966		RAB34
219210_s_at	RAB8B	RAB8B, member RAS oncogene family	NM_016530	0.00552478	-2.75028		RAB8B
213982_s_at	RABGAP1L	RAB GTPase activating protein 1-like	NM_001035230 /// NM_014857	0.0477977	-1.96442		RABGAP1L
224200_s_at	RAD18	RAD18 homolog (S. cerevisiae)	NM_020165	0.00189877	-2.77068		RAD18
205130_at	RAGE	renal tumor antigen	NM_014226	0.013739	-3.30968		RAGE
202052_s_at	RAI14	retinoic acid induced 14	NM_001145520 /// NM_001145521 /// NM_001145522 /// NM_001145523 /// NM_001145525	0.0164592	-3.67886		RAI14
242458_at	RALGPS2	Ral GEF with PH domain and SH3 binding motif 2	NM_152663	0.0387249	-1.52104		RALGPS2
204916_at	RAMP1	receptor (G protein-coupled) activity modifying protein 1	NM_005855	0.0106581	-5.74095		RAMP1
210120_s_at	RANBP3	RAN binding protein 3	NM_003624 /// NM_007320 /// NM_007322	0.0197532	-1.55316		RANBP3
238622_at	RAP2B	RAP2B, member of RAS oncogene family	NM_002886	0.0313051	-1.63912		RAP2B
225562_at	RASA3	RAS p21 protein activator 3	NM_007368	0.039215	-2.14746		RASA3
222026_at	RBM3	RNA binding motif (RNP1, RRM) protein 3	NM_006743	0.0144161	-1.73484		RBM3
218379_at	RBM7	RNA binding motif protein 7	NM_016090	0.0497496	-1.93214		RBM7
213901_x_at	RBM9	RNA binding motif protein 9	NM_001031695 /// NM_001082576 /// NM_001082577 /// NM_001082578 /// NM_001082579	0.0144319	-2.12413		RBM9
225265_at	RBMS1	RNA binding motif, single stranded interacting protein 1	NM_002897 /// NM_016836	0.0306152	-2.05687		RBMS1
238447_at	RBMS3	RNA binding motif, single stranded interacting protein 3	NM_001003792 /// NM_001003793 /// NM_001177711 /// NM_001177712 /// NM_014483	5.52839e-08	-11.8973		RBMS3
207785_s_at	RBPJ	recombination signal binding protein for immunoglobulin kappa J region	NM_005349 /// NM_015874 /// NM_203283 /// NM_203284	0.0156221	-1.86233		RBPJ
204759_at	RCBTB2	regulator of chromosome condensation (RCC1) and BTB (POZ) domain containing prot	NM_001268	0.00732198	-2.21305		RCBTB2
61734_at	RCN3	reticulocalbin 3, EF-hand calcium binding domain	NM_020650	0.00765875	-1.88274		RCN3
205407_at	RECK	reversion-inducing-cysteine-rich protein with kazal motifs	NM_021111	0.00133741	-4.5343		RECK
203225_s_at	RFK	riboflavin kinase	NM_018339	0.00197921	-1.74373		RFK
212646_at	RFTN1	raftlin, lipid raft linker 1	NM_015150	0.00607021	-20.6657		RFTN1
209568_s_at	RGL1	ral guanine nucleotide dissociation stimulator-like 1	NM_015149	0.0205295	-3.6306		RGL1
227339_at	RGMB	RGM domain family, member B	NM_001012761	0.0101779	-2.21296		RGMB
1554004_a_at	RGNEF	190 kDa guanine nucleotide exchange factor	NM_001080479 /// NM_001177693	0.0144192	-2.74698		RGNEF
210138_at	RGS20	regulator of G-protein signaling 20	NM_003702 /// NM_170587	2.35165e-05	-1.71881		RGS20
203823_at	RGS3	regulator of G-protein signaling 3	NM_017790 /// NM_021106 /// NM_130795 /// NM_134427 /// NM_144488 /// NM_144489	0.00547466	-2.91522		RGS3
204337_at	RGS4	regulator of G-protein signaling 4	NM_001102445 /// NM_001113380 /// NM_001113381 /// NM_005613	0.0106959	-5.45371		RGS4
213409_s_at	RHEB	Ras homolog enriched in brain	NM_005614	0.0267497	-1.5328		RHEB
1570253_a_at	RHEBL1	Ras homolog enriched in brain like 1	NM_144593	0.0101545	-3.69692		RHEBL1
214449_s_at	RHOQ	ras homolog gene family, member Q	NM_012249	0.0279901	-1.59567		RHOQ
206526_at	RIBC2	RIB43A domain with coiled-coils 2	NM_015653	0.0107596	-1.61073		RIBC2
60471_at	RIN3	Ras and Rab interactor 3	NM_024832	0.0189911	-1.67627		RIN3
219056_at	RNASEH2B	ribonuclease H2, subunit B	NM_001142279 /// NM_024570	0.0206198	-1.93223		RNASEH2B
227543_at	RNASEH2C	ribonuclease H2, subunit C	NM_032193	0.0155233	-1.71475		RNASEH2C
230720_at	RNF182	ring finger protein 182	NM_001165032 /// NM_001165033 /// NM_001165034 /// NM_152737	0.0274268	-13.3034		RNF182
204668_at	RNF24	ring finger protein 24	NM_001134337 /// NM_001134338 /// NM_007219	0.0316693	-1.84408		RNF24
218861_at	RNF25	ring finger protein 25	NM_022453	0.0257876	-1.55629		RNF25
203160_s_at	RNF8	ring finger protein 8	NM_003958 /// NM_183078	0.0275141	-1.77067		RNF8
226028_at	ROBO4	roundabout homolog 4, magic roundabout (Drosophila)	NM_019055	0.0383562	-2.30864		ROBO4
232060_at	ROR1	receptor tyrosine kinase-like orphan receptor 1	NM_001083592 /// NM_005012	0.0245977	-6.61973		ROR1
205191_at	RP2	retinitis pigmentosa 2 (X-linked recessive)	NM_006915	0.0426776	-2.41719		RP2
1554080_at	RQCD1	RCD1 required for cell differentiation1 homolog (S. pombe)	NM_005444	0.0268114	-2.00215		RQCD1
222514_at	RRAGC	Ras-related GTP binding C	NM_022157	0.048421	-2.33671		RRAGC
212647_at	RRAS	related RAS viral (r-ras) oncogene homolog	NM_006270	0.00734306	-1.85878		RRAS
208456_s_at	RRAS2	related RAS viral (r-ras) oncogene homolog 2	NM_001102669 /// NM_001177314 /// NM_001177315 /// NM_012250	0.000719034	-2.54749		RRAS2
201206_s_at	RRBP1	ribosome binding protein 1 homolog 180kDa (dog)	NM_001042576 /// NM_004587	0.0473579	-1.79737		RRBP1
201477_s_at	RRM1	ribonucleotide reductase M1	NM_001033	0.0454509	-1.59614		RRM1
230490_x_at	RSU1	Ras suppressor protein 1	NM_012425 /// NM_152724	0.0264605	-2.65547		RSU1
219684_at	RTP4	receptor (chemosensory) transporter protein 4	NM_022147	0.0489684	-2.57725		RTP4
233191_at	RUFY2	RUN and FYVE domain containing 2	NM_001042417 /// NM_017987	0.0322015	-1.70987		RUFY2
232231_at	RUNX2	runt-related transcription factor 2	NM_001015051 /// NM_001024630 /// NM_004348	0.0378526	-9.67686		RUNX2
213262_at	SACS	spastic ataxia of Charlevoix-Saguenay (sacsin)	NM_014363	0.000751225	-8.41037		SACS
228531_at	SAMD9	sterile alpha motif domain containing 9	NM_017654	0.00535826	-3.24775		SAMD9
226603_at	SAMD9L	sterile alpha motif domain containing 9-like	NM_152703	3.63517e-05	-5.24869		SAMD9L
204502_at	SAMHD1	SAM domain and HD domain 1	NM_015474	0.0160433	-3.91093		SAMHD1
213257_at	SARM1	sterile alpha and TIR motif containing 1	NM_015077	0.0289676	-2.08351		SARM1
231895_at	SASS6	spindle assembly 6 homolog (C. elegans)	NM_194292	0.0413701	-1.54326		SASS6
204035_at	SCG2	secretogranin II	NM_003469	0.0223578	-15.9619		SCG2
203889_at	SCG5	secretogranin V (7B2 protein)	NM_001144757 /// NM_003020	0.0297568	-13.839		SCG5
204030_s_at	SCHIP1	schwannomin interacting protein 1	NM_014575	0.0247953	-3.05553		SCHIP1
236487_at	SCLT1	sodium channel and clathrin linker 1	NM_144643	0.0314512	-2.23501		SCLT1
222747_s_at	SCML1	sex comb on midleg-like 1 (Drosophila)	NM_001037535 /// NM_001037536 /// NM_001037540 /// NM_006746	0.0277769	-2.41305		SCML1
210432_s_at	SCN3A	sodium channel, voltage-gated, type III, alpha subunit	NM_001081676 /// NM_001081677 /// NM_006922	0.0388024	-3.13663		SCN3A
200958_s_at	SDCBP	syndecan binding protein (syntenin)	NM_001007067 /// NM_001007068 /// NM_001007069 /// NM_001007070 /// NM_005625	0.00207243	-1.73032		SDCBP
222717_at	SDPR	serum deprivation response	NM_004657	1.02329e-05	-1.74457		SDPR
228274_at	SDSL	serine dehydratase-like	NM_138432	0.000372312	-1.52467		SDSL
207707_s_at	SEC13	SEC13 homolog (S. cerevisiae)	NM_001136232 /// NM_183352 /// NR_024272 /// NR_024273	0.0301703	-1.75584		SEC13
214257_s_at	SEC22B	SEC22 vesicle trafficking protein homolog B (S. cerevisiae) (gene/pseudogene)	NM_004892	0.00931536	-2.268		SEC22B
212887_at	SEC23A	Sec23 homolog A (S. cerevisiae)	NM_006364	0.0193231	-1.56282		SEC23A
222385_x_at	SEC61A1	Sec61 alpha 1 subunit (S. cerevisiae)	NM_013336	0.0477697	-1.5639		SEC61A1
223070_at	SELK	selenoprotein K	NM_021237	0.00115291	-1.62327		SELK
206805_at	SEMA3A	sema domain, immunoglobulin domain (Ig), short basic domain, secreted, (semaphor	NM_006080	0.0389827	-2.7885		SEMA3A
214790_at	SENP6	SUMO1/sentrin specific peptidase 6	NM_001100409 /// NM_015571	0.0057391	-1.5862		SENP6
217725_x_at	SERBP1	SERPINE1 mRNA binding protein 1	NM_001018067 /// NM_001018068 /// NM_001018069 /// NM_015640	0.0242111	-1.50471		SERBP1
206034_at	SERPINB8	serpin peptidase inhibitor, clade B (ovalbumin), member 8	NM_001031848 /// NM_002640 /// NM_198833	0.00111272	-3.52875		SERPINB8
202627_s_at	SERPINE1	serpin peptidase inhibitor, clade E (nexin, plasminogen activator inhibitor type	NM_000602 /// NM_001165413	0.0013085	-5.57462		SERPINE1
212190_at	SERPINE2	serpin peptidase inhibitor, clade E (nexin, plasminogen activator inhibitor type	NM_001136528 /// NM_001136529 /// NM_001136530 /// NM_006216	0.000424389	-16.3802		SERPINE2
207714_s_at	SERPINH1	serpin peptidase inhibitor, clade H (heat shock protein 47), member 1, (collagen	NM_001235	0.00293784	-2.86006		SERPINH1
1553581_s_at	SFRS12IP1	SFRS12-interacting protein 1	NM_173829	0.00771684	-1.87385		SFRS12IP1
235579_at	SFRS2IP	splicing factor, arginine/serine-rich 2, interacting protein	NM_004719	0.0118159	-2.08775		SFRS2IP
232392_at	SFRS3	Splicing factor, arginine/serine-rich 3	NM_003017	0.0371562	-1.81902		SFRS3
205120_s_at	SGCB	sarcoglycan, beta (43kDa dystrophin-associated glycoprotein)	NM_000232	0.00434033	-4.32548		SGCB
204688_at	SGCE	sarcoglycan, epsilon	NM_001099400 /// NM_001099401 /// NM_003919	0.0349132	-4.55013		SGCE
201739_at	SGK1	serum/glucocorticoid regulated kinase 1	NM_001143676 /// NM_001143677 /// NM_001143678 /// NM_005627	0.0293589	-2.07116		SGK1
228745_at	SGTB	small glutamine-rich tetratricopeptide repeat (TPR)-containing, beta	NM_019072	0.00288699	-4.25558		SGTB
203320_at	SH2B3	SH2B adaptor protein 3	NM_005475	0.000504761	-6.05646		SH2B3
230973_at	SH2D5	SH2 domain containing 5	NM_001103160 /// NM_001103161	0.000151387	-1.74918		SH2D5
221269_s_at	SH3BGRL3	SH3 domain binding glutamic acid-rich protein like 3	NM_031286	0.00177366	-2.94276		SH3BGRL3
1554168_a_at	SH3KBP1	SH3-domain kinase binding protein 1	NM_001024666 /// NM_031892	0.0037398	-4.31194		SH3KBP1
228461_at	SH3RF3	SH3 domain containing ring finger 3	NM_001099289	0.0203161	-1.54064		SH3RF3
219493_at	SHCBP1	SHC SH2-domain binding protein 1	NM_024745	0.0367545	-2.67808		SHCBP1
226674_at	SHISA4	shisa homolog 4 (Xenopus laevis)	NM_198149 /// NR_030775	0.0149113	-1.58158		SHISA4
222986_s_at	SHISA5	shisa homolog 5 (Xenopus laevis)	NM_016479	0.0438086	-1.63545		SHISA5
210135_s_at	SHOX2	short stature homeobox 2	NM_001163678 /// NM_003030 /// NM_006884	4.17169e-05	-5.10258		SHOX2
239435_x_at	SHROOM1	shroom family member 1	NM_001172700 /// NM_133456	0.00602224	-1.52297		SHROOM1
213034_at	SIK3	SIK family kinase 3	NM_025164	0.0376522	-1.52519		SIK3
228347_at	SIX1	SIX homeobox 1	NM_005982	0.0424773	-4.71789		SIX1
217640_x_at	SKA1	spindle and kinetochore associated complex subunit 1	NM_001039535 /// NM_145060	0.0408944	-2.376		SKA1
227165_at	SKA3	spindle and kinetochore associated complex subunit 3	NM_001166017 /// NM_145061	0.00911892	-1.76446		SKA3
229265_at	SKI	v-ski sarcoma viral oncogene homolog (avian)	NM_003036	0.0447349	-1.54196		SKI
202234_s_at	SLC16A1	solute carrier family 16, member 1 (monocarboxylic acid transporter 1)	NM_001166496 /// NM_003051	0.0155319	-2.21111		SLC16A1
219559_at	SLC17A9	solute carrier family 17, member 9	NM_022082	0.022539	-2.83165		SLC17A9
201920_at	SLC20A1	solute carrier family 20 (phosphate transporter), member 1	NM_005415	0.014071	-1.75045		SLC20A1
205896_at	SLC22A4	solute carrier family 22 (organic cation/ergothioneine transporter), member 4	NM_003059	0.0166649	-2.36043		SLC22A4
222528_s_at	SLC25A37	solute carrier family 25, member 37	NM_016612	0.00855766	-2.22508		SLC25A37
202499_s_at	SLC2A3	solute carrier family 2 (facilitated glucose transporter), member 3	NM_006931	0.0404679	-5.3754		SLC2A3
220091_at	SLC2A6	solute carrier family 2 (facilitated glucose transporter), member 6	NM_001145099 /// NM_017585	0.035614	-3.17031		SLC2A6
224716_at	SLC35B2	solute carrier family 35, member B2	NM_178148	0.0250477	-1.54318		SLC35B2
225881_at	SLC35B4	solute carrier family 35, member B4	NM_032826	7.74488e-05	-2.30365		SLC35B4
234978_at	SLC36A4	solute carrier family 36 (proton/amino acid symporter), member 4	NM_152313	0.00973453	-2.03386		SLC36A4
212110_at	SLC39A14	solute carrier family 39 (zinc transporter), member 14	NM_001128431 /// NM_001135153 /// NM_001135154 /// NM_015359	0.00149115	-2.57451		SLC39A14
212944_at	SLC5A3	solute carrier family 5 (sodium/myo-inositol cotransporter), member 3	NM_006933	0.0225828	-2.07918		SLC5A3
212295_s_at	SLC7A1	solute carrier family 7 (cationic amino acid transporter, y+ system), member 1	NM_003045	0.0270259	-1.68586		SLC7A1
217678_at	SLC7A11	solute carrier family 7, (cationic amino acid transporter, y+ system) member 11	NM_014331	0.0202624	-5.00528		SLC7A11
203909_at	SLC9A6	solute carrier family 9 (sodium/hydrogen exchanger), member 6	NM_001042537 /// NM_001177651 /// NM_006359	0.0203945	-2.34456		SLC9A6
1552671_a_at	SLC9A7	solute carrier family 9 (sodium/hydrogen exchanger), member 7	NM_032591	0.0351548	-1.5702		SLC9A7
227367_at	SLCO3A1	solute carrier organic anion transporter family, member 3A1	NM_001145044 /// NM_013272	0.0358998	-2.32384		SLCO3A1
219885_at	SLFN12	schlafen family member 12	NM_018042	0.0439869	-2.86823		SLFN12
209897_s_at	SLIT2	slit homolog 2 (Drosophila)	NM_004787	0.00272371	-5.16027		SLIT2
218284_at	SMAD3	SMAD family member 3	NM_001145102 /// NM_001145103 /// NM_001145104 /// NM_005902	0.0277339	-2.14105		SMAD3
207069_s_at	SMAD6	SMAD family member 6	NM_001142861 /// NM_005585 /// NR_027654	0.0398776	-3.61396		SMAD6
204790_at	SMAD7	SMAD family member 7	NM_005904	0.03338	-2.27683		SMAD7
227719_at	SMAD9	SMAD family member 9	NM_001127217 /// NM_005905	0.0019375	-5.55075		SMAD9
215294_s_at	SMARCA1	SWI/SNF related, matrix associated, actin dependent regulator of chromatin, subf	NM_003069 /// NM_139035	0.0229668	-8.11853		SMARCA1
209420_s_at	SMPD1	sphingomyelin phosphodiesterase 1, acid lysosomal	NM_000543 /// NM_001007593 /// NR_027400	0.00524918	-2.50942		SMPD1
218393_s_at	SMU1	smu-1 suppressor of mec-8 and unc-52 homolog (C. elegans)	NM_018225	0.0334532	-1.54176		SMU1
213139_at	SNAI2	snail homolog 2 (Drosophila)	NM_003068	1.00427e-07	-6.98864		SNAI2
202508_s_at	SNAP25	synaptosomal-associated protein, 25kDa	NM_003081 /// NM_130811	0.0250953	-3.6451		SNAP25
215011_at	SNHG3	small nucleolar RNA host gene 3 (non-protein coding)	NR_002909	0.0099298	-2.13719		SNHG3
225155_at	SNHG5	small nucleolar RNA host gene 5 (non-protein coding)	NR_003038	0.047711	-1.94542		SNHG5
228645_at	SNHG9	small nucleolar RNA host gene 9 (non-protein coding)	NR_003142	0.0191723	-1.9985		SNHG9
227655_at	SNORD123	small nucleolar RNA, C/D box 123	NR_003689	0.0327489	-3.56223		SNORD123
202691_at	SNRPD1	small nuclear ribonucleoprotein D1 polypeptide 16kDa	NM_006938	0.0368497	-1.67285		SNRPD1
223027_at	SNX9	sorting nexin 9	NM_016224	0.0149299	-2.15085		SNX9
221561_at	SOAT1	sterol O-acyltransferase 1	NM_003101	0.0183869	-3.40271		SOAT1
227697_at	SOCS3	suppressor of cytokine signaling 3	NM_003955	0.00404389	-4.52633		SOCS3
215223_s_at	SOD2	superoxide dismutase 2, mitochondrial	NM_000636 /// NM_001024465 /// NM_001024466	0.0233544	-1.91354		SOD2
202863_at	SP100	SP100 nuclear antigen	NM_001080391 /// NM_003113	0.0110099	-2.5627		SP100
220922_s_at	SPANXA1 /// SPANXA2 /// SPANXB1 /// SPANXB2 /// SPANXC /// SPANXF1	sperm protein associated with the nucleus, X-linked, family member A1 /// SPANX	NM_013453 /// NM_022661 /// NM_032461 /// NM_139019 /// NM_145662 /// NM_145664	0.0465065	-12.3594		SPANXA1			SPANXA2			SPANXB1			SPANXB2			SPANXC			SPANXF1
220921_at	SPANXB1 /// SPANXB2 /// SPANXF1	SPANX family, member B1 /// SPANX family, member B2 /// SPANX family, member F1	NM_032461 /// NM_139019 /// NM_145664	0.0285838	-16.4593		SPANXB1			SPANXB2			SPANXF1
200665_s_at	SPARC	secreted protein, acidic, cysteine-rich (osteonectin)	NM_003118	0.0200481	-37.9523		SPARC
229075_at	SPATA5	spermatogenesis associated 5	NM_145207	0.00172405	-2.36401		SPATA5
215617_at	SPATS2L	spermatogenesis associated, serine-rich 2-like	NM_001100422 /// NM_001100423 /// NM_001100424 /// NM_015535	0.00062417	-1.92714		SPATS2L
235572_at	SPC24	SPC24, NDC80 kinetochore complex component, homolog (S. cerevisiae)	NM_182513	0.0141054	-1.80687		SPC24
236600_at	SPG20	spastic paraplegia 20 (Troyer syndrome)	NM_001142294 /// NM_001142295 /// NM_001142296 /// NM_015087	0.000349034	-2.9103		SPG20
202363_at	SPOCK1	sparc/osteonectin, cwcv and kazal-like domains proteoglycan (testican) 1	NM_004598	0.0156486	-3.68835		SPOCK1
235342_at	SPOCK3	sparc/osteonectin, cwcv and kazal-like domains proteoglycan (testican) 3	NM_001040159 /// NM_016950	0.0125899	-1.61042		SPOCK3
226837_at	SPRED1	sprouty-related, EVH1 domain containing 1	NM_152594	0.00252694	-3.19664		SPRED1
204011_at	SPRY2	sprouty homolog 2 (Drosophila)	NM_005842	0.00506079	-4.86203		SPRY2
221489_s_at	SPRY4	sprouty homolog 4 (Drosophila)	NM_001127496 /// NM_030964	0.037909	-2.98388		SPRY4
226342_at	SPTBN1	spectrin, beta, non-erythrocytic 1	NM_003128 /// NM_178313	0.00050275	-2.29613		SPTBN1
1554053_at	SPTLC1	serine palmitoyltransferase, long chain base subunit 1	NM_006415 /// NM_178324	0.0286641	-2.82846		SPTLC1
213112_s_at	SQSTM1	sequestosome 1	NM_001142298 /// NM_001142299 /// NM_003900	0.0173405	-2.25793		SQSTM1
201859_at	SRGN	serglycin	NM_002727	0.000276664	-55.018		SRGN
201516_at	SRM	spermidine synthase	NM_003132	0.0129064	-1.75113		SRM
204955_at	SRPX	sushi-repeat-containing protein, X-linked	NM_001170750 /// NM_001170751 /// NM_001170752 /// NM_006307	0.000644821	-5.18673		SRPX
221752_at	SSH1	slingshot homolog 1 (Drosophila)	NM_001161330 /// NM_001161331 /// NM_018984	0.000853678	-2.41749		SSH1
1554114_s_at	SSH2	slingshot homolog 2 (Drosophila)	NM_033389	0.00103162	-2.25691		SSH2
235591_at	SSTR1	somatostatin receptor 1	NM_001049	0.0221008	-3.19299		SSTR1
229336_at	ST3GAL2	ST3 beta-galactoside alpha-2,3-sialyltransferase 2	NM_006927	0.0110278	-1.57346		ST3GAL2
225905_s_at	ST3GAL3	ST3 beta-galactoside alpha-2,3-sialyltransferase 3	NM_006279 /// NM_174963 /// NM_174964 /// NM_174965 /// NM_174966 /// NM_174967	0.0288561	-1.51987		ST3GAL3
213355_at	ST3GAL6	ST3 beta-galactoside alpha-2,3-sialyltransferase 6	NM_006100	0.000409254	-5.96649		ST3GAL6
235334_at	ST6GALNAC3	ST6 (alpha-N-acetyl-neuraminyl-2,3-beta-galactosyl-1,3)-N-acetylgalactosaminide	NM_001160011 /// NM_152996	0.044203	-2.77287		ST6GALNAC3
205743_at	STAC	SH3 and cysteine rich domain	NM_003149	0.017025	-3.33262		STAC
203544_s_at	STAM	signal transducing adaptor molecule (SH3 domain and ITAM motif) 1	NM_003473	0.0360267	-2.24618		STAM
227607_at	STAMBPL1	STAM binding protein-like 1	NM_020799	0.0128806	-4.09818		STAMBPL1
227108_at	STARD9	StAR-related lipid transfer (START) domain containing 9	NM_020759 /// XM_001129290 /// XM_001129482 /// XM_001717505	0.000146521	-1.93255		STARD9
204597_x_at	STC1	stanniocalcin 1	NM_003155	0.0335216	-7.67158		STC1
40420_at	STK10	serine/threonine kinase 10	NM_005990	0.0330176	-1.75844		STK10
231017_at	STK11	serine/threonine kinase 11	NM_000455	0.00449457	-1.54129		STK11
202694_at	STK17A	serine/threonine kinase 17a	NM_004760	0.0149901	-1.9406		STK17A
205214_at	STK17B	serine/threonine kinase 17b	NM_004226	0.0469955	-2.25899		STK17B
230934_at	STK32C	serine/threonine kinase 32C	NM_173575	0.0324664	-2.21325		STK32C
223852_s_at	STK40	serine/threonine kinase 40	NM_032017	0.0381088	-1.77898		STK40
33736_at	STOML1	stomatin (EPB72)-like 1	NM_004809	0.0256387	-1.73898		STOML1
213434_at	STX2	syntaxin 2	NM_001980 /// NM_194356	0.00987789	-2.18656		STX2
224587_at	SUB1	SUB1 homolog (S. cerevisiae)	NM_006713	0.0136202	-2.03655		SUB1
223330_s_at	SUGT1	SGT1, suppressor of G2 allele of SKP1 (S. cerevisiae)	NM_001130912 /// NM_006704	0.00789376	-1.97796		SUGT1
208762_at	SUMO1	SMT3 suppressor of mif two 3 homolog 1 (S. cerevisiae)	NM_001005781 /// NM_001005782 /// NM_003352	0.0255134	-1.66821		SUMO1
226264_at	SUSD1	sushi domain containing 1	NM_022486	0.0105501	-3.32633		SUSD1
214954_at	SUSD5	sushi domain containing 5	NM_015551	0.000251348	-14.4813		SUSD5
1554572_a_at	SUV39H2	suppressor of variegation 3-9 homolog 2 (Drosophila)	NM_024670	0.0213289	-1.5509		SUV39H2
44702_at	SYDE1	synapse defective 1, Rho GTPase, homolog 1 (C. elegans)	NM_033025	0.000263496	-2.9199		SYDE1
244070_at	SYNE1	spectrin repeat containing, nuclear envelope 1	NM_015293 /// NM_033071 /// NM_133650 /// NM_182961	0.0443846	-1.51743		SYNE1
210612_s_at	SYNJ2	synaptojanin 2	NM_001178088 /// NM_003898	0.000381086	-4.88304		SYNJ2
212730_at	SYNM	synemin, intermediate filament protein	NM_015286 /// NM_145728	0.00600758	-7.68256		SYNM
1554690_a_at	TACC1	transforming, acidic coiled-coil containing protein 1	NM_001122824 /// NM_001146216 /// NM_006283	0.0341619	-3.8358		TACC1
205966_at	TAF13	TAF13 RNA polymerase II, TATA box binding protein (TBP)-associated factor, 18kDa	NM_005645	0.0389331	-3.13775		TAF13
210053_at	TAF5	TAF5 RNA polymerase II, TATA box binding protein (TBP)-associated factor, 100kDa	NM_006951	0.0191777	-1.61428		TAF5
203893_at	TAF9	TAF9 RNA polymerase II, TATA box binding protein (TBP)-associated factor, 32kDa	NM_001015891 /// NM_001015892 /// NM_003187 /// NM_016283	0.00564542	-2.31945		TAF9
226037_s_at	TAF9B	TAF9B RNA polymerase II, TATA box binding protein (TBP)-associated factor, 31kDa	NM_015975	0.00021969	-1.69655		TAF9B
225973_at	TAP2	transporter 2, ATP-binding cassette, sub-family B (MDR/TAP)	NM_000544 /// NM_018833	0.00142394	-2.70081		TAP2
227945_at	TBC1D1	TBC1 (tre-2/USP6, BUB2, cdc16) domain family, member 1	NM_015173	0.0395553	-1.53018		TBC1D1
222173_s_at	TBC1D2	TBC1 domain family, member 2	NM_018421	0.00784681	-1.60193		TBC1D2
213400_s_at	TBL1X	transducin (beta)-like 1X-linked	NM_001139466 /// NM_001139467 /// NM_001139468 /// NM_005647	0.00544592	-3.28074		TBL1X
336_at	TBXA2R	thromboxane A2 receptor	NM_001060 /// NM_201636	0.0182584	-2.79018		TBXA2R
241428_x_at	TCEA2	transcription elongation factor A (SII), 2	NM_003195 /// NM_198723	0.0209206	-1.50701		TCEA2
223274_at	TCF19	transcription factor 19	NM_001077511 /// NM_007109	0.00532107	-3.15827		TCF19
212386_at	TCF4	transcription factor 4	NM_001083962 /// NM_003199	0.0386532	-2.52538		TCF4
204158_s_at	TCIRG1	T-cell, immune regulator 1, ATPase, H+ transporting, lysosomal V0 subunit A3	NM_006019 /// NM_006053	0.0236824	-2.15244		TCIRG1
224955_at	TEAD1	TEA domain family member 1 (SV40 transcriptional enhancer factor)	NM_021961	0.0157124	-1.76442		TEAD1
218104_at	TEX10	testis expressed 10	NM_001161584 /// NM_017746	0.0126689	-1.5812		TEX10
212457_at	TFE3	transcription factor binding to IGHM enhancer 3	NM_006521	0.0484705	-1.90672		TFE3
210664_s_at	TFPI	tissue factor pathway inhibitor (lipoprotein-associated coagulation inhibitor)	NM_001032281 /// NM_006287	0.022038	-6.33237		TFPI
218996_at	TFPT	TCF3 (E2A) fusion partner (in childhood Leukemia)	NM_013342	0.00959475	-1.93702		TFPT
203085_s_at	TGFB1	transforming growth factor, beta 1	NM_000660	0.00129999	-2.1003		TGFB1
209651_at	TGFB1I1	transforming growth factor beta 1 induced transcript 1	NM_001042454 /// NM_001164719 /// NM_015927	4.05074e-05	-11.5518		TGFB1I1
201506_at	TGFBI	transforming growth factor, beta-induced, 68kDa	NM_000358	0.000639065	-4.69537		TGFBI
208944_at	TGFBR2	transforming growth factor, beta receptor II (70/80kDa)	NM_001024847 /// NM_003242	0.00112579	-2.99596		TGFBR2
204731_at	TGFBR3	transforming growth factor, beta receptor III	NM_003243	0.0290994	-3.41597		TGFBR3
201042_at	TGM2	transglutaminase 2 (C polypeptide, protein-glutamine-gamma-glutamyltransferase)	NM_004613 /// NM_198951	0.0145103	-2.83527		TGM2
212043_at	TGOLN2	trans-golgi network protein 2	NM_006464	0.0414897	-1.61344		TGOLN2
227636_at	THAP5	THAP domain containing 5	NM_001130475 /// NM_182529	0.0380274	-1.52975		THAP5
201107_s_at	THBS1	thrombospondin 1	NM_003246	0.0119586	-1.79437		THBS1
228234_at	TICAM2 /// TMED7-TICAM2	toll-like receptor adaptor molecule 2 /// TMED7-TICAM2 readthrough	NM_001164468 /// NM_001164469 /// NM_021649	0.0326673	-2.65377		TICAM2			TMED7-TICAM2
238793_at	TIGD7	tigger transposable element derived 7	NM_033208	0.0361509	-2.04835		TIGD7
201666_at	TIMP1	TIMP metallopeptidase inhibitor 1	NM_003254	0.00390929	-5.60803		TIMP1
224560_at	TIMP2	TIMP metallopeptidase inhibitor 2	NM_003255	0.0238493	-4.29371		TIMP2
201150_s_at	TIMP3	TIMP metallopeptidase inhibitor 3	NM_000362	0.000431889	-9.30101		TIMP3
212665_at	TIPARP	TCDD-inducible poly(ADP-ribose) polymerase	NM_001184717 /// NM_001184718 /// NM_015508	0.0153905	-1.57761		TIPARP
219258_at	TIPIN	TIMELESS interacting protein	NM_017858	0.00673299	-2.06005		TIPIN
204276_at	TK2	thymidine kinase 2, mitochondrial	NM_001172643 /// NM_001172644 /// NM_001172645 /// NM_004614	0.0420426	-2.04162		TK2
209149_s_at	TM9SF1	transmembrane 9 superfamily member 1	NM_001014842 /// NM_006405	0.00107797	-1.9674		TM9SF1
209404_s_at	TMED7	transmembrane emp24 protein transport domain containing 7	NM_181836	0.02619	-2.06016		TMED7
205122_at	TMEFF1	transmembrane protein with EGF-like and two follistatin-like domains 1	NM_003692	0.00138411	-4.46204		TMEFF1
223557_s_at	TMEFF2	transmembrane protein with EGF-like and two follistatin-like domains 2	NM_016192	0.0184468	-9.13685		TMEFF2
213851_at	TMEM110	transmembrane protein 110	NM_198563	0.00316063	-1.65726		TMEM110
228775_at	TMEM111	transmembrane protein 111	NM_018447	0.0300697	-1.8335		TMEM111
1554537_at	TMEM126B	transmembrane protein 126B	NM_018480	0.0180786	-1.70726		TMEM126B
223595_at	TMEM133	transmembrane protein 133	NM_032021	0.0381425	-3.38513		TMEM133
213338_at	TMEM158	transmembrane protein 158 (gene/pseudogene)	NM_015444	1.87713e-05	-38.1178		TMEM158
219219_at	TMEM160	transmembrane protein 160	NM_017854	0.0446687	-1.73963		TMEM160
226276_at	TMEM167A	transmembrane protein 167A	NM_174909	0.00379923	-2.13347		TMEM167A
236219_at	TMEM20	transmembrane protein 20	NM_001134658 /// NM_153226	0.0428219	-1.81928		TMEM20
227386_s_at	TMEM200B	transmembrane protein 200B	NM_001003682 /// NM_001171868	0.00650018	-4.55042		TMEM200B
219569_s_at	TMEM22	transmembrane protein 22	NM_001097599 /// NM_001097600 /// NM_025246	2.13169e-08	-7.44904		TMEM22
218770_s_at	TMEM39B	transmembrane protein 39B	NM_018056	0.0297381	-1.60025		TMEM39B
217795_s_at	TMEM43	transmembrane protein 43	NM_024334	0.00267378	-1.62236		TMEM43
219410_at	TMEM45A	transmembrane protein 45A	NM_018004	0.0381639	-3.57049		TMEM45A
209655_s_at	TMEM47	transmembrane protein 47	NM_031442	0.0464208	-5.50082		TMEM47
226338_at	TMEM55A	transmembrane protein 55A	NM_018710	0.000731396	-6.22928		TMEM55A
223772_s_at	TMEM87A	transmembrane protein 87A	NM_001110503 /// NM_015497	0.00937063	-1.82901		TMEM87A
214051_at	TMSB15B	thymosin beta 15B	NM_194324	0.0372483	-2.33579		TMSB15B
201645_at	TNC	tenascin C	NM_002160	0.001293	-9.75782		TNC
202643_s_at	TNFAIP3	tumor necrosis factor, alpha-induced protein 3	NM_006290	0.00131689	-1.82349		TNFAIP3
208296_x_at	TNFAIP8	tumor necrosis factor, alpha-induced protein 8	NM_001077654 /// NM_014350	0.00769415	-2.2666		TNFAIP8
227420_at	TNFAIP8L1	tumor necrosis factor, alpha-induced protein 8-like 1	NM_001167942 /// NM_152362	0.0152598	-1.72881		TNFAIP8L1
227345_at	TNFRSF10D	tumor necrosis factor receptor superfamily, member 10d, decoy with truncated dea	NM_003840	0.00483528	-1.72211		TNFRSF10D
218368_s_at	TNFRSF12A	tumor necrosis factor receptor superfamily, member 12A	NM_016639	0.0317738	-1.76567		TNFRSF12A
227812_at	TNFRSF19	tumor necrosis factor receptor superfamily, member 19	NM_018647 /// NM_148957	0.0186939	-3.98744		TNFRSF19
207643_s_at	TNFRSF1A	tumor necrosis factor receptor superfamily, member 1A	NM_001065	0.0184251	-1.68764		TNFRSF1A
203508_at	TNFRSF1B	tumor necrosis factor receptor superfamily, member 1B	NM_001066	0.0260052	-2.21413		TNFRSF1B
243324_x_at	TNPO1	transportin 1	NM_002270 /// NM_153188	0.00235343	-2.37401		TNPO1
204529_s_at	TOX	thymocyte selection-associated high mobility group box	NM_014729	0.0209547	-5.94821		TOX
228737_at	TOX2	TOX high mobility group box family member 2	NM_001098796 /// NM_001098797 /// NM_001098798 /// NM_032883	0.000901624	-5.73626		TOX2
204083_s_at	TPM2	tropomyosin 2 (beta)	NM_003289 /// NM_213674	0.00222423	-9.27658		TPM2
202368_s_at	TRAM2	translocation associated membrane protein 2	NM_012288	0.0333421	-3.92484		TRAM2
206308_at	TRDMT1	tRNA aspartic acid methyltransferase 1	NM_004412 /// NM_176081 /// NM_176083	0.00701397	-3.55964		TRDMT1
238520_at	TRERF1	transcriptional regulating factor 1	NM_033502	0.0397219	-1.95972		TRERF1
209012_at	TRIO	triple functional domain (PTPRF interacting)	NM_007118	0.00603995	-2.68772		TRIO
202795_x_at	TRIOBP	TRIO and F-actin binding protein	NM_001039141 /// NM_007032 /// NM_138632	0.00398671	-1.60852		TRIOBP
218977_s_at	TRNAU1AP	tRNA selenocysteine 1 associated protein 1	NM_017846 /// NR_003109	0.034685	-1.57886		TRNAU1AP
205802_at	TRPC1	transient receptor potential cation channel, subfamily C, member 1	NM_003304	0.00816168	-3.33124		TRPC1
220817_at	TRPC4	transient receptor potential cation channel, subfamily C, member 4	NM_001135955 /// NM_001135956 /// NM_001135957 /// NM_001135958 /// NM_003306 //	0.021309	-8.58616		TRPC4
215146_s_at	TTC28	tetratricopeptide repeat domain 28	NM_001145418	0.00996053	-6.84612		TTC28
224896_s_at	TTL	tubulin tyrosine ligase	NM_153712	0.00620866	-1.55432		TTL
213476_x_at	TUBB3	tubulin, beta 3	NM_006086	0.00882933	-1.70415		TUBB3
209191_at	TUBB6	tubulin, beta 6	NM_032525	0.00147398	-2.18326		TUBB6
229404_at	TWIST2	twist homolog 2 (Drosophila)	NM_057179	0.0325545	-1.69689		TWIST2
220495_s_at	TXNDC15	thioredoxin domain containing 15	NM_024715	0.00420307	-2.45769		TXNDC15
201266_at	TXNRD1	thioredoxin reductase 1	NM_001093771 /// NM_003330 /// NM_182729 /// NM_182742 /// NM_182743	0.0093044	-2.33169		TXNRD1
238868_at	UACA	uveal autoantigen with coiled-coil domains and ankyrin repeats	NM_001008224 /// NM_018003	0.0211356	-4.25412		UACA
1555441_at	UBA6	ubiquitin-like modifier activating enzyme 6	NM_018227	0.00694021	-1.91857		UBA6
238462_at	UBASH3B	ubiquitin associated and SH3 domain containing B	NM_032873	0.021703	-13.0385		UBASH3B
225783_at	UBE2F	ubiquitin-conjugating enzyme E2F (putative)	NM_080678	0.0326187	-1.51592		UBE2F
202779_s_at	UBE2S	ubiquitin-conjugating enzyme E2S	NM_014501	0.0176264	-1.90249		UBE2S
227413_at	UBLCP1	ubiquitin-like domain containing CTD phosphatase 1	NM_145049	0.0130987	-1.71737		UBLCP1
222991_s_at	UBQLN1	ubiquilin 1	NM_013438 /// NM_053067	0.0303404	-1.68293		UBQLN1
211950_at	UBR4	ubiquitin protein ligase E3 component n-recognin 4	NM_020765	0.00412794	-1.63909		UBR4
215983_s_at	UBXN8	UBX domain protein 8	NM_005671	0.00655458	-1.87767		UBXN8
238542_at	ULBP2	UL16 binding protein 2	NM_025217	0.0475983	-3.44704		ULBP2
203234_at	UPP1	uridine phosphorylase 1	NM_003364 /// NM_181597	0.0226196	-1.86711		UPP1
208970_s_at	UROD	uroporphyrinogen decarboxylase	NM_000374	0.00456341	-1.83113		UROD
213327_s_at	USP12	ubiquitin specific peptidase 12	NM_182488	0.0388325	-1.86944		USP12
223118_s_at	USP47	ubiquitin specific peptidase 47	NM_017944	0.046449	-1.90577		USP47
220078_at	USP48	ubiquitin specific peptidase 48	NM_001032730 /// NM_032236	0.031623	-1.66653		USP48
244133_at	USP49	ubiquitin specific peptidase 49	NM_018561	0.0144051	-1.78231		USP49
201099_at	USP9X	ubiquitin specific peptidase 9, X-linked	NM_001039590 /// NM_001039591	0.0356348	-1.72407		USP9X
201337_s_at	VAMP3	vesicle-associated membrane protein 3 (cellubrevin)	NM_004781	0.00180435	-2.45821		VAMP3
204619_s_at	VCAN	versican	NM_001126336 /// NM_001164097 /// NM_001164098 /// NM_004385	0.00933604	-5.79378		VCAN
200931_s_at	VCL	vinculin	NM_003373 /// NM_014000	0.0466097	-1.99444		VCL
209946_at	VEGFC	vascular endothelial growth factor C	NM_005429	0.00130543	-7.51598		VEGFC
227399_at	VGLL3	vestigial like 3 (Drosophila)	NM_016206	6.78494e-05	-4.85133		VGLL3
201426_s_at	VIM	vimentin	NM_003380	2.5026e-09	-17.2972		VIM
203597_s_at	WBP4	WW domain binding protein 4 (formin binding protein 21)	NM_007187	0.03488	-1.83829		WBP4
217975_at	WBP5	WW domain binding protein 5	NM_001006612 /// NM_001006613 /// NM_001006614 /// NM_016303	0.0262473	-7.0193		WBP5
210935_s_at	WDR1	WD repeat domain 1	NM_005112 /// NM_017491	0.0122959	-2.14432		WDR1
220917_s_at	WDR19	WD repeat domain 19	NM_025132	0.017905	-2.09479		WDR19
226180_at	WDR36	WD repeat domain 36	NM_139281	0.00977359	-1.68069		WDR36
209054_s_at	WHSC1	Wolf-Hirschhorn syndrome candidate 1	NM_001042424 /// NM_007331 /// NM_133330 /// NM_133331 /// NM_133334 /// NM_1333	0.0264005	-1.59765		WHSC1
202664_at	WIPF1	WAS/WASL interacting protein family, member 1	NM_001077269 /// NM_003387	0.043137	-4.11892		WIPF1
228949_at	WLS	wntless homolog (Drosophila)	NM_001002292 /// NM_024911	0.0346103	-4.3615		WLS
229103_at	WNT3	wingless-type MMTV integration site family, member 3	NM_030753	0.0167819	-1.68359		WNT3
221029_s_at	WNT5B	wingless-type MMTV integration site family, member 5B	NM_030775 /// NM_032642	0.00400313	-10.4784		WNT5B
228617_at	XAF1	XIAP associated factor 1	NM_017523 /// NM_199139	0.000645962	-13.371		XAF1
205072_s_at	XRCC4	X-ray repair complementing defective repair in Chinese hamster cells 4	NM_003401 /// NM_022406 /// NM_022550	0.0365646	-2.38015		XRCC4
224934_at	YIPF5	Yip1 domain family, member 5	NM_001024947 /// NM_030799	0.0223818	-1.74633		YIPF5
223519_at	ZAK	sterile alpha motif and leucine zipper containing kinase AZK	NM_016653 /// NM_133646	0.00902799	-1.91546		ZAK
225512_at	ZBTB38	zinc finger and BTB domain containing 38	NM_001080412	0.0198381	-1.78198		ZBTB38
226484_at	ZBTB47	zinc finger and BTB domain containing 47	NM_145166	0.036628	-2.77514		ZBTB47
231899_at	ZC3H12C	zinc finger CCCH-type containing 12C	NM_033390	0.000973646	-1.92873		ZC3H12C
223107_s_at	ZCCHC17	zinc finger, CCHC domain containing 17	NM_016505	0.00320692	-1.76703		ZCCHC17
222731_at	ZDHHC2	zinc finger, DHHC-type containing 2	NM_016353	0.0121843	-9.91796		ZDHHC2
236507_at	ZDHHC3	zinc finger, DHHC-type containing 3	NM_001135179 /// NM_001135180 /// NM_016598	0.016638	-1.64975		ZDHHC3
212764_at	ZEB1	zinc finger E-box binding homeobox 1	NM_001128128 /// NM_001174093 /// NM_001174094 /// NM_001174095 /// NM_001174096	8.02237e-07	-29.1779		ZEB1
203603_s_at	ZEB2	zinc finger E-box binding homeobox 2	NM_001171653 /// NM_014795 /// NR_033258	0.000241815	-6.51431		ZEB2
207920_x_at	ZFX	zinc finger protein, X-linked	NM_001178084 /// NM_001178085 /// NM_001178086 /// NM_001178095 /// NM_003410	0.0405711	-1.93846		ZFX
213698_at	ZMYM6	zinc finger, MYM-type 6	NM_007167	0.0460109	-2.29179		ZMYM6
244406_at	ZNF20 /// ZNF625	zinc finger protein 20 /// zinc finger protein 625	NM_021143 /// NM_145233	0.0132712	-2.72827		ZNF20			ZNF625
218006_s_at	ZNF22	zinc finger protein 22 (KOX 15)	NM_006963	0.0109657	-4.27217		ZNF22
205791_x_at	ZNF230	zinc finger protein 230	NM_006300	0.0336746	-1.51002		ZNF230
1568951_at	ZNF280D	zinc finger protein 280D	NM_001002843 /// NM_001002844 /// NM_017661	0.0269798	-2.03003		ZNF280D
227680_at	ZNF326	zinc finger protein 326	NM_182975 /// NM_182976	0.0277541	-1.77333		ZNF326
206448_at	ZNF365	zinc finger protein 365	NM_014951 /// NM_199450 /// NM_199451 /// NM_199452	0.017621	-3.21887		ZNF365
229551_x_at	ZNF367	zinc finger protein 367	NM_153695	0.0186172	-1.76315		ZNF367
230773_at	ZNF385D	zinc finger protein 385D	NM_024697	0.0423887	-3.0184		ZNF385D
229766_at	ZNF445	zinc finger protein 445	NM_181489	0.0204872	-1.50421		ZNF445
1558620_at	ZNF621	zinc finger protein 621	NM_001098414 /// NM_198484	0.0103623	-1.77589		ZNF621
225945_at	ZNF655	zinc finger protein 655	NM_001009958 /// NM_001009960 /// NM_001083956 /// NM_001085366 /// NM_001085367	0.0143907	-4.73206		ZNF655
206583_at	ZNF673	zinc finger family member 673	NM_001129898 /// NM_001129899 /// NM_001129900 /// NM_017776	0.000462839	-2.10615		ZNF673
1554465_s_at	ZNF673 /// ZNF674	zinc finger family member 673 /// zinc finger family member 674	NM_001039891 /// NM_001129898 /// NM_001129899 /// NM_001129900 /// NM_001146291	0.0450775	-2.08926		ZNF673			ZNF674
215767_at	ZNF804A	zinc finger protein 804A	NM_194250	0.0302872	-4.52398		ZNF804A
206512_at	ZRSR1	zinc finger (CCCH type), RNA-binding motif and serine/arginine rich 1	---	0.049966	-1.85669		ZRSR1
226208_at	ZSWIM6	zinc finger, SWIM-type containing 6	NM_020928	0.0296106	-2.45048		ZSWIM6
