# Supplementary material for: A systematic evaluation of miRNA:mRNA interactions involved in the migration and invasion of breast cancer cells
Source: J Transl Med. 2013 Mar 5;11:57. doi: 10.1186/1479-5876-11-57 (PMC3599769; doi:10.1186/1479-5876-11-57)
Supplement: Additional file 5: Table S5 — List of genes down-regulated in aggressive cell lines vs. normal and less aggressive cell lines. [file 1479-5876-11-57-S5.xlsx]

## Sheet: Sheet1
Supplementary Table 5. List of genes down-regulated in aggressive cell lines vs. normal and less aggressive cell lines .
Probeset ID	Gene Symbol	Gene Name	RefSeq Transcript ID	p-value	Fold-Change(normal and less aggressive vs. aggressive)
1564307_a_at	A2ML1	alpha-2-macroglobulin-like 1	NM_144670	0.0350639	1.87484		A2ML1
209460_at	ABAT	4-aminobutyrate aminotransferase	NM_000663 /// NM_001127448 /// NM_020686	0.0283927	6.37323		ABAT
215465_at	ABCA12	ATP-binding cassette, sub-family A (ABC1), member 12	NM_015657 /// NM_173076	0.000921784	12.1909		ABCA12
224146_s_at	ABCC11	ATP-binding cassette, sub-family C (CFTR/MRP), member 11	NM_032583 /// NM_033151 /// NM_145186	0.0390533	2.79978		ABCC11
226363_at	ABCC5	ATP-binding cassette, sub-family C (CFTR/MRP), member 5	NM_001023587 /// NM_005688	0.0227324	2.05764		ABCC5
211113_s_at	ABCG1	ATP-binding cassette, sub-family G (WHITE), member 1	NM_004915 /// NM_016818 /// NM_207174 /// NM_207627 /// NM_207628 /// NM_207629	0.0244214	1.66291		ABCG1
221927_s_at	ABHD11	abhydrolase domain containing 11	NM_001145363 /// NM_001145364 /// NM_148912 /// NM_148913 /// NM_148916 /// NR_0	0.000917082	1.73501		ABHD11
237481_at	ACAD10	acyl-CoA dehydrogenase family, member 10	NM_001136538 /// NM_001136542 /// NM_025247	0.0338546	1.90776		ACAD10
214763_at	ACOT11	acyl-CoA thioesterase 11	NM_015547 /// NM_147161	0.00030334	1.54915		ACOT11
229534_at	ACOT4	acyl-CoA thioesterase 4	NM_152331	0.010058	1.88724		ACOT4
241949_at	ACOT6	acyl-CoA thioesterase 6	NM_001037162	0.00148444	1.61815		ACOT6
226925_at	ACPL2	acid phosphatase-like 2	NM_001037172 /// NM_152282	0.0185282	4.71597		ACPL2
201963_at	ACSL1	acyl-CoA synthetase long-chain family member 1	NM_001995	0.0368513	3.21182		ACSL1
223874_at	ACTR3C	ARP3 actin-related protein 3 homolog C (yeast)	NM_001164458 /// NM_001164459 /// XM_002342793 /// XM_002344402 /// XM_002346066	0.0231063	1.67075		ACTR3C
213198_at	ACVR1B	activin A receptor, type IB	NM_004302 /// NM_020327 /// NM_020328	0.000492945	2.60241		ACVR1B
1552727_s_at	ADAMTS17	ADAM metallopeptidase with thrombospondin type 1 motif, 17	NM_139057	0.0217966	1.92918		ADAMTS17
90265_at	ADAP1	ArfGAP with dual PH domains 1	NM_006869	0.0169223	2.08199		ADAP1
221893_s_at	ADCK2	aarF domain containing kinase 2	NM_052853	0.0124005	1.62378		ADCK2
209195_s_at	ADCY6	adenylate cyclase 6	NM_015270 /// NM_020983	0.0100246	1.64109		ADCY6
217748_at	ADIPOR1	adiponectin receptor 1	NM_001127687 /// NM_015999	0.0384282	2.07773		ADIPOR1
201773_at	ADNP	activity-dependent neuroprotector homeobox	NM_015339 /// NM_181442	0.0218337	1.70977		ADNP
204183_s_at	ADRBK2	adrenergic, beta, receptor kinase 2	NM_005160	0.0410337	1.68437		ADRBK2
226325_at	ADSSL1	adenylosuccinate synthase like 1	NM_152328 /// NM_199165	0.018046	3.72307		ADSSL1
217939_s_at	AFTPH	aftiphilin	NM_001002243 /// NM_017657 /// NM_203437	0.000616215	1.58041		AFTPH
228969_at	AGR2	anterior gradient homolog 2 (Xenopus laevis)	NM_006408	0.00206558	4.86469		AGR2
228241_at	AGR3	anterior gradient homolog 3 (Xenopus laevis)	NM_176813	0.0353507	8.72116		AGR3
226334_s_at	AHSA2	AHA1, activator of heat shock 90kDa protein ATPase homolog 2 (yeast)	NM_152392	0.0444341	1.85965		AHSA2
223075_s_at	AIF1L	allograft inflammatory factor 1-like	NM_031426	7.45242e-06	6.36733		AIF1L
223894_s_at	AKTIP	AKT interacting protein	NM_001012398 /// NM_022476	0.000457388	1.54569		AKTIP
204942_s_at	ALDH3B2	aldehyde dehydrogenase 3 family, member B2	NM_000695 /// NM_001031615	0.000751409	8.83029		ALDH3B2
203722_at	ALDH4A1	aldehyde dehydrogenase 4 family, member A1	NM_001161504 /// NM_003748 /// NM_170726	0.0147388	1.86606		ALDH4A1
204290_s_at	ALDH6A1	aldehyde dehydrogenase 6 family, member A1	NM_005589	0.0261479	1.92669		ALDH6A1
1555416_a_at	ALOX15B	arachidonate 15-lipoxygenase, type B	NM_001039130 /// NM_001039131 /// NM_001141	0.0108683	2.35054		ALOX15B
222333_at	ALS2CL	ALS2 C-terminal like	NM_147129 /// NM_182775	0.0403382	1.74766		ALS2CL
213099_at	ANGEL1	angel homolog 1 (Drosophila)	NM_015305	0.019187	1.78445		ANGEL1
207950_s_at	ANK3	ankyrin 3, node of Ranvier (ankyrin G)	NM_001149 /// NM_020987	0.0104166	1.50214		ANK3
212731_at	ANKRD46	ankyrin repeat domain 46	NM_198401	0.040218	1.59184		ANKRD46
220144_s_at	ANKRD5	ankyrin repeat domain 5	NM_022096 /// NM_198798	0.00861433	2.57015		ANKRD5
219496_at	ANKRD57	ankyrin repeat domain 57	NM_023016	0.0179844	2.25777		ANKRD57
218804_at	ANO1	anoctamin 1, calcium activated chloride channel	NM_018043 /// NR_030691	0.00988935	6.54668		ANO1
227393_at	ANO9	anoctamin 9	NM_001012302	0.0273995	1.84515		ANO9
210085_s_at	ANXA9	annexin A9	NM_003568	0.00359539	3.58431		ANXA9
201613_s_at	AP1G2	adaptor-related protein complex 1, gamma 2 subunit	NM_003917	0.00102765	3.03324		AP1G2
65517_at	AP1M2	adaptor-related protein complex 1, mu 2 subunit	NM_005498	0.0106733	1.55429		AP1M2
213618_at	ARAP2	ArfGAP with RhoGAP domain, ankyrin repeat and PH domain 2	NM_015230	0.0478841	3.7503		ARAP2
225618_at	ARHGAP27	Rho GTPase activating protein 27	NM_001159330 /// NM_199282	0.0222406	2.32813		ARHGAP27
203431_s_at	ARHGAP32	Rho GTPase activating protein 32	NM_001142685 /// NM_014715	0.0134477	1.92636		ARHGAP32
232567_at	ARHGAP8	Rho GTPase activating protein 8	NM_001017526 /// NM_181335	2.81915e-05	4.10514		ARHGAP8
205980_s_at	ARHGAP8 /// PRR5 /// PRR5-ARHGAP8	Rho GTPase activating protein 8 /// proline rich 5 (renal) /// PRR5-ARHGAP8 read	NM_001017526 /// NM_001017528 /// NM_001017529 /// NM_001017530 /// NM_015366 //	3.35241e-06	19.2204		ARHGAP8			PRR5			PRR5-ARHGAP8
208009_s_at	ARHGEF16	Rho guanine nucleotide exchange factor (GEF) 16	NM_014448	0.0001908	2.27276		ARHGEF16
204765_at	ARHGEF5	Rho guanine nucleotide exchange factor (GEF) 5	NM_005435	0.0043232	3.2496		ARHGEF5
226405_s_at	ARRDC1	arrestin domain containing 1	NM_152285	9.50589e-05	3.67797		ARRDC1
223695_s_at	ARSD	arylsulfatase D	NM_001669 /// NM_009589	0.0300015	1.74338		ARSD
238140_at	ARV1	ARV1 homolog (S. cerevisiae)	NM_022786	0.0128147	1.53564		ARV1
229215_at	ASCL2	achaete-scute complex homolog 2 (Drosophila)	NM_005170	0.0211892	1.82546		ASCL2
218857_s_at	ASRGL1	asparaginase like 1	NM_001083926 /// NM_025080	0.039175	1.60059		ASRGL1
207076_s_at	ASS1	argininosuccinate synthase 1	NM_000050 /// NM_054012	0.0367181	3.81172		ASS1
213387_at	ATAD2B	ATPase family, AAA domain containing 2B	NM_017552	0.0102728	2.00447		ATAD2B
213036_x_at	ATP2A3	ATPase, Ca++ transporting, ubiquitous	NM_005173 /// NM_174953 /// NM_174954 /// NM_174955 /// NM_174956 /// NM_174957	0.0130332	3.08957		ATP2A3
214798_at	ATP2C2	ATPase, Ca++ transporting, type 2C, member 2	NM_014861	0.000680844	1.80297		ATP2C2
205473_at	ATP6V1B1	ATPase, H+ transporting, lysosomal 56/58kDa, V1 subunit B1	NM_001692	0.0254937	1.69839		ATP6V1B1
204624_at	ATP7B	ATPase, Cu++ transporting, beta polypeptide	NM_000053 /// NM_001005918	0.0218462	2.4788		ATP7B
212474_at	AVL9	AVL9 homolog (S. cerevisiase)	NM_015060	0.00446329	1.65148		AVL9
218631_at	AVPI1	arginine vasopressin-induced 1	NM_021732	0.0477471	2.08783		AVPI1
229909_at	B4GALNT3	beta-1,4-N-acetyl-galactosaminyl transferase 3	NM_173593	0.0249658	1.57869		B4GALNT3
205965_at	BATF	basic leucine zipper transcription factor, ATF-like	NM_006399	0.0112658	1.81582		BATF
40093_at	BCAM	basal cell adhesion molecule (Lutheran blood group)	NM_001013257 /// NM_005581	0.00125564	1.9769		BCAM
234780_at	BCAS1	Breast carcinoma amplified sequence 1	NM_003657	0.0494148	2.0171		BCAS1
202331_at	BCKDHA	branched chain keto acid dehydrogenase E1, alpha polypeptide	NM_000709 /// NM_001164783	0.0356495	1.76166		BCKDHA
1559078_at	BCL11A	B-cell CLL/lymphoma 11A (zinc finger protein)	NM_018014 /// NM_022893 /// NM_138559	1.51049e-05	2.21011		BCL11A
1553096_s_at	BCL2L11	BCL2-like 11 (apoptosis facilitator)	NM_006538 /// NM_138621 /// NM_207002	0.0233767	1.94665		BCL2L11
203795_s_at	BCL7A	B-cell CLL/lymphoma 7A	NM_001024808 /// NM_020993	0.0134443	2.14218		BCL7A
220087_at	BCMO1	beta-carotene 15,15'-monooxygenase 1	NM_017429	0.0144387	1.68367		BCMO1
205780_at	BIK	BCL2-interacting killer (apoptosis-inducing)	NM_001197	0.0082803	6.73831		BIK
207655_s_at	BLNK	B-cell linker	NM_001114094 /// NM_013314	1.81472e-05	10.8553		BLNK
211729_x_at	BLVRA	biliverdin reductase A	NM_000712	0.0343404	1.57211		BLVRA
202201_at	BLVRB	biliverdin reductase B (flavin reductase (NADPH))	NM_000713	0.00436542	2.13062		BLVRB
206581_at	BNC1	basonuclin 1	NM_001717	2.927e-05	4.28861		BNC1
219345_at	BOLA1	bolA homolog 1 (E. coli)	NM_016074	0.0071138	2.54156		BOLA1
232909_s_at	BPTF	bromodomain PHD finger transcription factor	NM_004459 /// NM_182641	0.0444695	1.61231		BPTF
206044_s_at	BRAF	v-raf murine sarcoma viral oncogene homolog B1	NM_004333	0.031946	1.56488		BRAF
231810_at	BRI3BP	BRI3 binding protein	NM_080626	0.00985715	1.68797		BRI3BP
1553227_s_at	BRWD1	bromodomain and WD repeat domain containing 1	NM_001007246 /// NM_018963 /// NM_033656	0.00321558	2.17642		BRWD1
218792_s_at	BSPRY	B-box and SPRY domain containing	NM_017688	4.60234e-06	2.79371		BSPRY
228570_at	BTBD11	BTB (POZ) domain containing 11	NM_001017523 /// NM_001018072	0.022297	2.93427		BTBD11
201236_s_at	BTG2	BTG family, member 2	NM_006763	0.0448742	5.26232		BTG2
203571_s_at	C10orf116	chromosome 10 open reading frame 116	NM_006829	0.0303895	6.52125		C10orf116
226313_at	C10orf35	chromosome 10 open reading frame 35	NM_145306	0.0197927	1.60199		C10orf35
225372_at	C10orf54	chromosome 10 open reading frame 54	NM_022153	0.00505327	1.63212		C10orf54
218174_s_at	C10orf57	chromosome 10 open reading frame 57	NM_025125	0.00176336	1.96868		C10orf57
232662_x_at	C10orf58	chromosome 10 open reading frame 58	NM_032333 /// NR_024572	0.0191089	2.40091		C10orf58
232230_at	C10orf75	Chromosome 10 open reading frame 75	NR_026762	0.030691	2.18419		C10orf75
238805_at	C11orf52	chromosome 11 open reading frame 52	NM_080659	0.000321494	4.9544		C11orf52
204922_at	C11orf80	chromosome 11 open reading frame 80	NM_024650	0.0191833	2.28743		C11orf80
228338_at	C11orf93	chromosome 11 open reading frame 93	NM_001136105	0.0221867	2.93911		C11orf93
1554067_at	C12orf66	chromosome 12 open reading frame 66	NM_152440	0.0347091	2.90091		C12orf66
202562_s_at	C14orf1	chromosome 14 open reading frame 1	NM_007176	0.026599	1.68976		C14orf1
227446_s_at	C14orf167	chromosome 14 open reading frame 167	NR_023921 /// NR_023922 /// NR_023923 /// NR_023924	0.0441605	2.98073		C14orf167
235430_at	C14orf43	chromosome 14 open reading frame 43	NM_001043318 /// NM_194278	0.0262433	1.70055		C14orf43
219009_at	C14orf93	chromosome 14 open reading frame 93	NM_001130706 /// NM_001130708 /// NM_021944	0.0300561	1.54751		C14orf93
227806_at	C16orf74	chromosome 16 open reading frame 74	NM_206967	0.0469943	2.3775		C16orf74
226456_at	C16orf75	chromosome 16 open reading frame 75	NM_152308	0.0225269	1.58284		C16orf75
213195_at	C17orf108	chromosome 17 open reading frame 108	NM_001076680	0.0125015	1.59699		C17orf108
225981_at	C17orf28	chromosome 17 open reading frame 28	NM_030630	0.00259665	1.6389		C17orf28
222641_s_at	C17orf63	chromosome 17 open reading frame 63	NM_001077498 /// NM_018182	0.00964893	1.6046		C17orf63
209574_s_at	C18orf1	chromosome 18 open reading frame 1	NM_001003674 /// NM_001003675 /// NM_004338 /// NM_181481 /// NM_181482 /// NM_1	0.019472	1.56465		C18orf1
235515_at	C19orf46	chromosome 19 open reading frame 46	NM_001039876	4.25124e-08	5.77964		C19orf46
219010_at	C1orf106	chromosome 1 open reading frame 106	NM_001142569 /// NM_018265	0.00355256	8.49733		C1orf106
218546_at	C1orf115	chromosome 1 open reading frame 115	NM_024709	0.0103413	5.58026		C1orf115
219856_at	C1orf116	chromosome 1 open reading frame 116	NM_001083924 /// NM_023938	0.00851626	2.13878		C1orf116
236058_at	C1orf172	chromosome 1 open reading frame 172	NM_152365	0.000372781	2.30961		C1orf172
1554246_at	C1orf210	chromosome 1 open reading frame 210	NM_001164829 /// NM_182517	0.000540156	2.83105		C1orf210
223034_s_at	C1orf43	chromosome 1 open reading frame 43	NM_001098616 /// NM_015449 /// NM_138740	0.0320802	1.65468		C1orf43
218914_at	C1orf66	chromosome 1 open reading frame 66	NM_001142560 /// NM_015997	0.0478287	1.50683		C1orf66
223571_at	C1QTNF6	C1q and tumor necrosis factor related protein 6	NM_031910 /// NM_182486	0.00667098	1.6763		C1QTNF6
224693_at	C20orf108	chromosome 20 open reading frame 108	NM_080821	0.0155404	2.36384		C20orf108
218448_at	C20orf11	chromosome 20 open reading frame 11	NM_017896	0.0108703	1.87009		C20orf11
231991_at	C20orf160	chromosome 20 open reading frame 160	NM_080625	0.0366455	1.65656		C20orf160
228236_at	C20orf54	chromosome 20 open reading frame 54	NM_033409	0.000830022	2.15745		C20orf54
202217_at	C21orf33	chromosome 21 open reading frame 33	NM_004649 /// NM_198155	0.00156739	1.93175		C21orf33
1552740_at	C2orf15	chromosome 2 open reading frame 15	NM_144706	0.000116472	2.61521		C2orf15
224695_at	C2orf29	chromosome 2 open reading frame 29	NM_017546	0.00308211	1.919		C2orf29
228067_at	C2orf55	chromosome 2 open reading frame 55	NM_207362	0.00155881	11.516		C2orf55
225409_at	C2orf64	chromosome 2 open reading frame 64	NM_001008215	0.00858936	1.55632		C2orf64
213143_at	C2orf72	chromosome 2 open reading frame 72	NM_001144994	0.0180576	1.57888		C2orf72
217767_at	C3	complement component 3	NM_000064	0.014358	2.0337		C3
235562_at	C3orf70	chromosome 3 open reading frame 70	NM_001025266	0.0469052	1.65471		C3orf70
219450_at	C4orf19	chromosome 4 open reading frame 19	NM_001104629 /// NM_018302	0.0407131	1.5692		C4orf19
236240_at	C4orf29	chromosome 4 open reading frame 29	NM_001039717	0.0112955	1.50622		C4orf29
224990_at	C4orf34	chromosome 4 open reading frame 34	NM_174921	0.00277021	1.50241		C4orf34
238028_at	C6orf132	chromosome 6 open reading frame 132	NM_001164446 /// XM_001724313 /// XM_930012 /// XM_941544	0.0381952	2.93399		C6orf132
230487_at	C6orf99 /// LOC100130967	chromosome 6 open reading frame 99 /// similar to Putative uncharacterized prote	XM_001716105 /// XM_001716695 /// XM_001726882	0.00861648	1.59336		C6orf99			LOC100130967
1554452_a_at	C7orf68	chromosome 7 open reading frame 68	NM_001098786 /// NM_013332	0.010761	1.61409		C7orf68
220038_at	C8orf44 /// SGK3	chromosome 8 open reading frame 44 /// serum/glucocorticoid regulated kinase fam	NM_001033578 /// NM_013257 /// NM_019607 /// NM_170709	0.0384855	1.67942		C8orf44			SGK3
218500_at	C8orf55	chromosome 8 open reading frame 55	NM_016647	0.00273489	1.68637		C8orf55
213386_at	C9orf125	chromosome 9 open reading frame 125	NM_032342	8.42898e-08	2.79599		C9orf125
229964_at	C9orf152	chromosome 9 open reading frame 152	NM_001012993	0.000102173	4.90734		C9orf152
41047_at	C9orf16	chromosome 9 open reading frame 16	NM_024112	0.0470253	1.53041		C9orf16
223522_at	C9orf45	chromosome 9 open reading frame 45	NR_026677	0.0164082	1.57266		C9orf45
219147_s_at	C9orf95	chromosome 9 open reading frame 95	NM_001127603 /// NM_017881 /// NR_023352	0.016444	3.55515		C9orf95
218168_s_at	CABC1	chaperone, ABC1 activity of bc1 complex homolog (S. pombe)	NM_020247	0.0447977	1.88051		CABC1
243334_at	CACNA1D	calcium channel, voltage-dependent, L type, alpha 1D subunit	NM_000720 /// NM_001128839 /// NM_001128840	0.00221277	1.55805		CACNA1D
204811_s_at	CACNA2D2	calcium channel, voltage-dependent, alpha 2/delta subunit 2	NM_001005505 /// NM_001174051 /// NM_006030	0.0361594	1.90445		CACNA2D2
209530_at	CACNB3	calcium channel, voltage-dependent, beta 3 subunit	NM_000725	0.00951253	1.62624		CACNB3
213948_x_at	CADM3	cell adhesion molecule 3	NM_001127173 /// NM_021189	0.000300705	2.01356		CADM3
218309_at	CAMK2N1	calcium/calmodulin-dependent protein kinase II inhibitor 1	NM_018584	0.00480765	2.08291		CAMK2N1
221732_at	CANT1	calcium activated nucleotidase 1	NM_001159772 /// NM_001159773 /// NM_138793	0.0261496	1.52057		CANT1
234709_at	CAPN13	calpain 13	NM_144575	0.0417655	2.47782		CAPN13
229030_at	CAPN8	calpain 8	NM_001143962	0.0160987	2.5691		CAPN8
226424_at	CAPS	calcyphosine	NM_004058 /// NM_080590	0.0460105	2.07969		CAPS
232608_x_at	CARD14	caspase recruitment domain family, member 14	NM_024110 /// NM_052819	0.0116039	2.39849		CARD14
1552689_at	CASKIN1	CASK interacting protein 1	NM_020764	0.0489329	1.53027		CASKIN1
221846_s_at	CASKIN2	CASK interacting protein 2	NM_001142643 /// NM_020753	0.00511827	1.62074		CASKIN2
233863_at	CASZ1	castor zinc finger 1	NM_001079843 /// NM_017766	1.49172e-05	1.6182		CASZ1
220293_at	CATSPERB	cation channel, sperm-associated, beta	NM_024764	0.0484809	1.50908		CATSPERB
220638_s_at	CBLC	Cas-Br-M (murine) ecotropic retroviral transforming sequence c	NM_001130852 /// NM_012116	0.0374199	3.96003		CBLC
226473_at	CBX2	chromobox homolog 2 (Pc class homolog, Drosophila)	NM_005189 /// NM_032647	0.011814	2.08091		CBX2
227558_at	CBX4	chromobox homolog 4 (Pc class homolog, Drosophila)	NM_003655	0.0296634	2.16729		CBX4
220321_s_at	CCDC121	coiled-coil domain containing 121	NM_001142682 /// NM_001142683 /// NM_024584	6.32562e-05	1.58709		CCDC121
227783_at	CCDC57	coiled-coil domain containing 57	NM_198082	0.0324609	1.71348		CCDC57
225010_at	CCDC6	coiled-coil domain containing 6	NM_005436	0.000466643	2.49671		CCDC6
228320_x_at	CCDC64	coiled-coil domain containing 64	NM_207311	7.02149e-05	6.42305		CCDC64
235095_at	CCDC64B	coiled-coil domain containing 64B	NM_001103175	9.49679e-06	2.39958		CCDC64B
227228_s_at	CCDC88C	coiled-coil domain containing 88C	NM_001080414	0.0160744	3.87792		CCDC88C
205476_at	CCL20	chemokine (C-C motif) ligand 20	NM_001130046 /// NM_004591	0.000966726	3.65933		CCL20
200951_s_at	CCND2	cyclin D2	NM_001759	1.53923e-05	2.22125		CCND2
1562028_at	CCND3	cyclin D3	NM_001136017 /// NM_001136125 /// NM_001136126 /// NM_001760	0.000388204	1.58471		CCND3
228081_at	CCNG2	cyclin G2	NM_004354	0.0307634	1.90551		CCNG2
209772_s_at	CD24	CD24 molecule	NM_013230	0.000334362	10.0761		CD24
207549_x_at	CD46	CD46 molecule, complement regulatory protein	NM_002389 /// NM_153826 /// NM_172350 /// NM_172351 /// NM_172352 /// NM_172353	0.0374879	1.98413		CD46
1569044_at	CDC42BPG	CDC42 binding protein kinase gamma (DMPK-like)	NM_017525	0.00188372	1.72191		CDC42BPG
222537_s_at	CDC42SE1	CDC42 small effector 1	NM_001038707 /// NM_020239	0.000136255	2.01193		CDC42SE1
230060_at	CDCA7	cell division cycle associated 7	NM_031942 /// NM_145810	0.0171694	1.85994		CDCA7
201130_s_at	CDH1	cadherin 1, type 1, E-cadherin (epithelial)	NM_004360	0.0172265	1.60043		CDH1
214797_s_at	CDK18	cyclin-dependent kinase 18	NM_002596 /// NM_212502 /// NM_212503	0.0319311	1.60495		CDK18
226187_at	CDS1	CDP-diacylglycerol synthase (phosphatidate cytidylyltransferase) 1	NM_001263	0.000397563	2.75812		CDS1
203757_s_at	CEACAM6	carcinoembryonic antigen-related cell adhesion molecule 6 (non-specific cross re	NM_002483	0.0305108	12.9797		CEACAM6
204039_at	CEBPA	CCAAT/enhancer binding protein (C/EBP), alpha	NM_004364	0.00435778	2.28406		CEBPA
223729_at	CECR2	cat eye syndrome chromosome region, candidate 2	NM_031413	0.040844	1.51603		CECR2
41660_at	CELSR1	cadherin, EGF LAG seven-pass G-type receptor 1 (flamingo homolog, Drosophila)	NM_014246	0.00134456	6.38266		CELSR1
204029_at	CELSR2	cadherin, EGF LAG seven-pass G-type receptor 2 (flamingo homolog, Drosophila)	NM_001408	0.0446161	3.74227		CELSR2
223232_s_at	CGN	cingulin	NM_020770	0.00476191	2.32204		CGN
225817_at	CGNL1	cingulin-like 1	NM_032866	0.0115932	1.54171		CGNL1
1559591_s_at	CHDH	choline dehydrogenase	NM_018397	0.0148353	1.77783		CHDH
226803_at	CHMP4C	chromatin modifying protein 4C	NM_152284	0.00540978	8.19653		CHMP4C
221188_s_at	CIDEB	cell death-inducing DFFA-like effector b	NM_014430	0.0096347	1.8804		CIDEB
223377_x_at	CISH	cytokine inducible SH2-containing protein	NM_013324 /// NM_145071	0.000774487	1.93662		CISH
228625_at	CITED4	Cbp/p300-interacting transactivator, with Glu/Asp-rich carboxy-terminal domain,	NM_133467	0.0083059	1.84104		CITED4
202712_s_at	CKMT1A /// CKMT1B	creatine kinase, mitochondrial 1A /// creatine kinase, mitochondrial 1B	NM_001015001 /// NM_020990	0.000470799	19.7535		CKMT1A			CKMT1B
203954_x_at	CLDN3	claudin 3	NM_001306	0.00384548	2.59792		CLDN3
201428_at	CLDN4	claudin 4	NM_001305	0.00197879	2.3823		CLDN4
202790_at	CLDN7	claudin 7	NM_001307	0.000367052	7.82802		CLDN7
203229_s_at	CLK2	CDC-like kinase 2	NM_003993	0.00358161	1.5471		CLK2
225757_s_at	CLMN	calmin (calponin-like, transmembrane)	NM_024734	0.0177193	2.02391		CLMN
209275_s_at	CLN3	ceroid-lipofuscinosis, neuronal 3	NM_000086 /// NM_001042432	0.014351	1.62915		CLN3
224998_at	CMTM4	CKLF-like MARVEL transmembrane domain containing 4	NM_178818 /// NM_181521	0.00370654	2.53148		CMTM4
235099_at	CMTM8	CKLF-like MARVEL transmembrane domain containing 8	NM_178868	0.00952576	2.89821		CMTM8
224329_s_at	CNFN	cornifelin	NM_032488	0.0137553	1.93364		CNFN
220739_s_at	CNNM3	cyclin M3	NM_017623 /// NM_199078	0.0366311	1.66594		CNNM3
218900_at	CNNM4	cyclin M4	NM_020184	8.18922e-07	2.099		CNNM4
213436_at	CNR1	cannabinoid receptor 1 (brain)	NM_001160226 /// NM_001160258 /// NM_001160259 /// NM_001160260 /// NM_016083 //	0.048528	1.70544		CNR1
1552496_a_at	COBL	cordon-bleu homolog (mouse)	NM_015198	0.0137472	2.84609		COBL
203641_s_at	COBLL1	COBL-like 1	NM_014900	0.0167858	1.53128		COBLL1
204636_at	COL17A1	collagen, type XVII, alpha 1	NM_000494	6.3594e-06	2.76181		COL17A1
226870_at	COMTD1	catechol-O-methyltransferase domain containing 1	NM_144589	0.0392092	2.58969		COMTD1
235822_at	COQ9	coenzyme Q9 homolog (S. cerevisiae)	NM_020312	0.0224927	1.58091		COQ9
64486_at	CORO1B	coronin, actin binding protein, 1B	NM_001018070 /// NM_020441	0.0024241	1.53087		CORO1B
227177_at	CORO2A	coronin, actin binding protein, 2A	NM_003389 /// NM_052820	0.00861256	5.75399		CORO2A
235533_at	COX19	COX19 cytochrome c oxidase assembly homolog (S. cerevisiae)	NM_001031617	0.0313794	1.86989		COX19
227721_at	CPAMD8	C3 and PZP-like, alpha-2-macroglobulin domain containing 8	NM_015692	0.0324243	1.78871		CPAMD8
202575_at	CRABP2	cellular retinoic acid binding protein 2	NM_001878	0.00336286	4.0281		CRABP2
232609_at	CRB3	crumbs homolog 3 (Drosophila)	NM_139161 /// NM_174881	0.000206764	2.10696		CRB3
226455_at	CREB3L4	cAMP responsive element binding protein 3-like 4	NM_130898	5.25911e-06	6.29018		CREB3L4
208978_at	CRIP2	cysteine-rich protein 2	NM_001312	0.0149483	2.04434		CRIP2
207802_at	CRISP3	cysteine-rich secretory protein 3	NM_006061	0.0240484	5.19401		CRISP3
231102_at	CROT	carnitine O-octanoyltransferase	NM_001143935 /// NM_021151 /// NR_026585	0.00935412	1.55935		CROT
221139_s_at	CSAD	cysteine sulfinic acid decarboxylase	NM_015989	0.00326919	1.79689		CSAD
201161_s_at	CSDA	cold shock domain protein A	NM_001145426 /// NM_003651	0.00645312	1.89326		CSDA
240221_at	CSNK1A1	Casein kinase 1, alpha 1	NM_001025105 /// NM_001892	0.0380218	1.80547		CSNK1A1
237623_at	CST3	cystatin C	NM_000099	0.000706661	1.84776		CST3
204971_at	CSTA	cystatin A (stefin A)	NM_005213	0.0108271	34.4829		CSTA
214355_x_at	CTAGE4 /// CTAGE8 /// CTAGE9 /// LOC441294	CTAGE family, member 4 /// CTAGE family, member 8 /// CTAGE family, member 9 ///	NM_001008747 /// NM_001145659 /// NM_198495	0.000268233	2.78325		CTAGE4			CTAGE8			CTAGE9			LOC441294
204055_s_at	CTAGE5	CTAGE family, member 5	NM_005930 /// NM_203354 /// NM_203355 /// NM_203356	0.028512	2.02462		CTAGE5
215549_x_at	CTAGE9	CTAGE family, member 9	NM_001145659	0.000688345	2.64763		CTAGE9
208862_s_at	CTNND1	catenin (cadherin-associated protein), delta 1	NM_001085458 /// NM_001085459 /// NM_001085460 /// NM_001085461 /// NM_001085462	0.0182573	1.61394		CTNND1
202295_s_at	CTSH	cathepsin H	NM_004390 /// NM_148979	0.0263442	4.82302		CTSH
222996_s_at	CXXC5	CXXC finger 5	NM_016463	0.0169339	2.15451		CXXC5
207986_x_at	CYB561	cytochrome b-561	NM_001017916 /// NM_001017917 /// NM_001915	0.0098407	1.57992		CYB561
205073_at	CYP2J2	cytochrome P450, family 2, subfamily J, polypeptide 2	NM_000775	0.00182236	2.35386		CYP2J2
210096_at	CYP4B1	cytochrome P450, family 4, subfamily B, polypeptide 1	NM_000779 /// NM_001099772	0.0469091	10.6988		CYP4B1
209569_x_at	D4S234E /// FOXP1	DNA segment on chromosome 4 (unique) 234 expressed sequence /// forkhead box P1	NM_001012505 /// NM_001040101 /// NM_014392 /// NM_032682	0.0144523	2.414		D4S234E			FOXP1
244062_at	DAAM1	dishevelled associated activator of morphogenesis 1	NM_014992	0.0322548	1.54801		DAAM1
218688_at	DAK	dihydroxyacetone kinase 2 homolog (S. cerevisiae)	NM_015533	0.00161826	1.63548		DAK
219290_x_at	DAPP1	dual adaptor of phosphotyrosine and 3-phosphoinositides	NM_014395	0.00170626	1.53011		DAPP1
218365_s_at	DARS2	aspartyl-tRNA synthetase 2, mitochondrial	NM_018122	0.0100842	2.01822		DARS2
222234_s_at	DBNDD1	dysbindin (dystrobrevin binding protein 1) domain containing 1	NM_001042610 /// NM_024043	0.00045891	1.95556		DBNDD1
216389_s_at	DCAF11	DDB1 and CUL4 associated factor 11	NM_001163484 /// NM_025230 /// NM_181357 /// NR_028099 /// NR_028100	0.00481951	1.51319		DCAF11
211896_s_at	DCN	decorin	NM_001920 /// NM_133503 /// NM_133504 /// NM_133505 /// NM_133506 /// NM_133507	0.000582114	1.6393		DCN
217973_at	DCXR	dicarbonyl/L-xylulose reductase	NM_016286	0.0061967	2.45808		DCXR
1007_s_at	DDR1	discoidin domain receptor tyrosine kinase 1	NM_001954 /// NM_013993 /// NM_013994	0.0003278	3.16272		DDR1
236496_at	DEGS2	degenerative spermatocyte homolog 2, lipid desaturase (Drosophila)	NM_206918	0.00894008	2.3686		DEGS2
221081_s_at	DENND2D	DENN/MADD domain containing 2D	NM_024901	0.000472993	6.0326		DENND2D
211272_s_at	DGKA	diacylglycerol kinase, alpha 80kDa	NM_001345 /// NM_201444 /// NM_201445 /// NM_201554	0.00168987	1.67553		DGKA
207556_s_at	DGKZ	diacylglycerol kinase, zeta 104kDa	NM_001105540 /// NM_003646 /// NM_201532 /// NM_201533	0.0133091	1.62991		DGKZ
226121_at	DHRS13	dehydrogenase/reductase (SDR family) member 13	NM_144683	0.0345515	1.58592		DHRS13
214079_at	DHRS2	dehydrogenase/reductase (SDR family) member 2	NM_005794 /// NM_182908	0.0311596	3.59945		DHRS2
219799_s_at	DHRS9	dehydrogenase/reductase (SDR family) member 9	NM_001142270 /// NM_001142271 /// NM_005771 /// NM_199204	0.0441316	1.62634		DHRS9
227094_at	DHTKD1	dehydrogenase E1 and transketolase domain containing 1	NM_018706	0.00013029	2.14159		DHTKD1
213546_at	DKFZP586I1420	hypothetical protein DKFZp586I1420	NR_002186	0.00949134	2.17808		DKFZP586I1420
207732_s_at	DLG3	discs, large homolog 3 (Drosophila)	NM_001166278 /// NM_020730 /// NM_021120	5.15023e-05	1.80813		DLG3
210469_at	DLG5	discs, large homolog 5 (Drosophila)	NM_004747	0.0443246	2.29278		DLG5
220262_s_at	DLK2	delta-like 2 homolog (Drosophila)	NM_023932 /// NM_206539	5.69422e-06	1.93471		DLK2
226926_at	DMKN	dermokine	NM_001035516 /// NM_001126056 /// NM_001126057 /// NM_001126058 /// NM_001126059	0.0233793	5.43871		DMKN
1554334_a_at	DNAJA4	DnaJ (Hsp40) homolog, subfamily A, member 4	NM_001130182 /// NM_001130183 /// NM_018602	0.0289388	1.82291		DNAJA4
55583_at	DOCK6	dedicator of cytokinesis 6	NM_020812	0.0490519	2.07774		DOCK6
236055_at	DQX1	DEAQ box RNA-dependent ATPase 1	NM_133637	0.0142924	1.68414		DQX1
204751_x_at	DSC2	desmocollin 2	NM_004949 /// NM_024422	0.0393933	4.5663		DSC2
206033_s_at	DSC3	desmocollin 3	NM_001941 /// NM_024423	0.0136768	4.65386		DSC3
205595_at	DSG3	desmoglein 3 (pemphigus vulgaris antigen)	NM_001944	3.25235e-05	3.5978		DSG3
200606_at	DSP	desmoplakin	NM_001008844 /// NM_004415	0.0287514	13.8998		DSP
216918_s_at	DST	dystonin	NM_001144769 /// NM_001144770 /// NM_001144771 /// NM_001723 /// NM_015548 /// N	2.57914e-05	2.06016		DST
214253_s_at	DTNB	dystrobrevin, beta	NM_021907 /// NM_033147 /// NM_033148 /// NM_183360 /// NM_183361	0.0477108	1.63281		DTNB
215800_at	DUOX1	dual oxidase 1	NM_017434 /// NM_175940	0.00337688	1.81548		DUOX1
201041_s_at	DUSP1	dual specificity phosphatase 1	NM_004417	0.0304576	2.36106		DUSP1
203763_at	DYNC2LI1	dynein, cytoplasmic 2, light intermediate chain 1	NM_001012665 /// NM_015522 /// NM_016008	0.0446416	1.90457		DYNC2LI1
223306_at	EBPL	emopamil binding protein-like	NM_032565	0.00241705	2.19549		EBPL
200789_at	ECH1	enoyl CoA hydratase 1, peroxisomal	NM_001398	0.0221739	1.87996		ECH1
206101_at	ECM2	extracellular matrix protein 2, female organ and adipocyte specific	NM_001393	0.000228762	1.53013		ECM2
204540_at	EEF1A2	eukaryotic translation elongation factor 1 alpha 2	NM_001958	0.0319898	1.64525		EEF1A2
227429_at	EFCAB4A	EF-hand calcium binding domain 4A	NM_173584	0.0102654	2.30981		EFCAB4A
209343_at	EFHD1	EF-hand domain family, member D1	NM_025202 /// NR_027663	5.56982e-05	2.84897		EFHD1
202023_at	EFNA1	ephrin-A1	NM_004428 /// NM_182685	0.00211356	4.56287		EFNA1
210132_at	EFNA3	ephrin-A3	NM_004952	0.00585736	2.30412		EFNA3
205107_s_at	EFNA4	ephrin-A4	NM_005227 /// NM_182689 /// NM_182690	0.00987361	2.32923		EFNA4
217736_s_at	EIF2AK1	eukaryotic translation initiation factor 2-alpha kinase 1	NM_001134335 /// NM_014413	0.00485605	1.89054		EIF2AK1
218696_at	EIF2AK3	eukaryotic translation initiation factor 2-alpha kinase 3	NM_004836	0.000232411	1.52342		EIF2AK3
211937_at	EIF4B	eukaryotic translation initiation factor 4B	NM_001417	0.0196406	3.07248		EIF4B
208770_s_at	EIF4EBP2	eukaryotic translation initiation factor 4E binding protein 2	NM_004096	0.0068093	1.66164		EIF4EBP2
201510_at	ELF3	E74-like factor 3 (ets domain transcription factor, epithelial-specific )	NM_001114309 /// NM_004433	0.000626995	4.55825		ELF3
220625_s_at	ELF5	E74-like factor 5 (ets domain transcription factor)	NM_001422 /// NM_198381	0.042035	2.60171		ELF5
219518_s_at	ELL3 /// SERINC4	elongation factor RNA polymerase II-like 3 /// serine incorporator 4	NM_001033517 /// NM_025165	0.00373676	3.8647		ELL3			SERINC4
219411_at	ELMO3	engulfment and cell motility 3	NM_024712	0.000256447	4.67228		ELMO3
240284_x_at	EMG1	EMG1 nucleolar protein homolog (S. cerevisiae)	NM_006331	0.00952932	3.3745		EMG1
204975_at	EMP2	epithelial membrane protein 2	NM_001424	3.17631e-05	3.49794		EMP2
237054_at	ENPP5	ectonucleotide pyrophosphatase/phosphodiesterase 5 (putative function)	NM_021572	0.0109019	2.42679		ENPP5
230430_at	ENTPD2	ectonucleoside triphosphate diphosphohydrolase 2	NM_001246 /// NM_203468	0.0274485	2.03647		ENTPD2
212336_at	EPB41L1	erythrocyte membrane protein band 4.1-like 1	NM_012156 /// NM_177996	0.0436432	1.59273		EPB41L1
220120_s_at	EPB41L4A	erythrocyte membrane protein band 4.1 like 4A	NM_022140	0.0186898	2.13824		EPB41L4A
229292_at	EPB41L5	erythrocyte membrane protein band 4.1 like 5	NM_020909	4.00658e-05	7.73327		EPB41L5
201839_s_at	EPCAM	epithelial cell adhesion molecule	NM_002354	0.00038348	50.9601		EPCAM
205977_s_at	EPHA1	EPH receptor A1	NM_005232	7.57783e-05	2.86157		EPHA1
1438_at	EPHB3	EPH receptor B3	NM_004443	0.0155836	1.66684		EPHB3
220318_at	EPN3	epsin 3	NM_017957	0.000172583	3.1991		EPN3
234552_at	EPPK1	Epiplakin 1	NM_031308	0.0200488	2.017		EPPK1
221655_x_at	EPS8L1	EPS8-like 1	NM_017729 /// NM_133180	1.31227e-05	2.65388		EPS8L1
202454_s_at	ERBB3	v-erb-b2 erythroblastic leukemia viral oncogene homolog 3 (avian)	NM_001005915 /// NM_001982	4.80734e-06	18.4295		ERBB3
214053_at	ERBB4	v-erb-a erythroblastic leukemia viral oncogene homolog 4 (avian)	NM_001042599 /// NM_005235	0.0476935	2.34407		ERBB4
218342_s_at	ERMP1	endoplasmic reticulum metallopeptidase 1	NM_024896	0.0229762	2.42532		ERMP1
227450_at	ERP27	endoplasmic reticulum protein 27	NM_152321	0.00300702	3.80965		ERP27
223549_s_at	ESPN	espin	NM_031475	0.00870085	1.8177		ESPN
205225_at	ESR1	estrogen receptor 1	NM_000125 /// NM_001122740 /// NM_001122741 /// NM_001122742	0.0168388	10.6206		ESR1
219121_s_at	ESRP1	epithelial splicing regulatory protein 1	NM_001034915 /// NM_001122825 /// NM_001122826 /// NM_001122827 /// NM_017697	2.36475e-05	14.3678		ESRP1
229223_at	ESRP2	epithelial splicing regulatory protein 2	NM_024939	9.39307e-05	13.6841		ESRP2
204503_at	EVPL	envoplakin	NM_001988	0.0111727	1.59547		EVPL
214734_at	EXPH5	exophilin 5	NM_001144763 /// NM_001144765 /// NM_015065	0.0277403	2.39266		EXPH5
222354_at	F11R	F11 receptor	NM_016946	0.0055219	3.41862		F11R
205774_at	F12	coagulation factor XII (Hageman factor)	NM_000505	0.011864	5.73072		F12
219429_at	FA2H	fatty acid 2-hydroxylase	NM_024306	0.000179065	4.73914		FA2H
204231_s_at	FAAH	fatty acid amide hydrolase	NM_001441	0.0234842	1.90823		FAAH
230792_at	FAAH2	fatty acid amide hydrolase 2	NM_174912	0.0399089	2.23748		FAAH2
226584_s_at	FAM110A	family with sequence similarity 110, member A	NM_001042353 /// NM_031424 /// NM_207121	0.00437122	1.97549		FAM110A
226863_at	FAM110C	family with sequence similarity 110, member C	NM_001077710	1.5012e-07	43.6622		FAM110C
1558761_a_at	FAM120AOS	family with sequence similarity 120A opposite strand	NM_198841	0.0189146	1.76046		FAM120AOS
213463_s_at	FAM149B1	family with sequence similarity 149, member B1	NM_173348	0.0248952	1.99057		FAM149B1
221880_s_at	FAM174B	family with sequence similarity 174, member B	NM_207446	3.80784e-05	1.75299		FAM174B
235065_at	FAM59A	family with sequence similarity 59, member A	NM_022751	0.00493518	4.86269		FAM59A
220147_s_at	FAM60A	family with sequence similarity 60, member A	NM_001135811 /// NM_001135812 /// NM_021238	0.0255975	2.43072		FAM60A
221856_s_at	FAM63A	family with sequence similarity 63, member A	NM_001040217 /// NM_001163258 /// NM_001163259 /// NM_001163260 /// NM_018379	0.0246637	2.15912		FAM63A
206707_x_at	FAM65B	family with sequence similarity 65, member B	NM_014722 /// NM_015864	0.018956	1.60414		FAM65B
227654_at	FAM65C	family with sequence similarity 65, member C	NM_080829	0.0304385	2.51313		FAM65C
229289_at	FAM71E1	family with sequence similarity 71, member E1	NM_138411	0.000722909	1.59265		FAM71E1
239586_at	FAM83A	family with sequence similarity 83, member A	NM_032899 /// NM_207006	1.76494e-05	3.33219		FAM83A
235269_at	FAM83F	family with sequence similarity 83, member F	NM_138435	0.000494831	2.71979		FAM83F
226129_at	FAM83H	family with sequence similarity 83, member H	NM_198488	0.00113378	7.90556		FAM83H
225864_at	FAM84B	family with sequence similarity 84, member B	NM_174911	0.000805177	4.19409		FAM84B
226448_at	FAM89A	family with sequence similarity 89, member A	NM_198552	0.0222198	1.74502		FAM89A
227951_s_at	FAM98C	family with sequence similarity 98, member C	NM_174905	0.0244891	1.74284		FAM98C
218689_at	FANCF	Fanconi anemia, complementation group F	NM_022725	0.0422296	2.64386		FANCF
227996_at	FARP1	FERM, RhoGEF (ARHGEF) and pleckstrin domain protein 1 (chondrocyte-derived)	NM_001001715 /// NM_005766	0.00924784	1.72324		FARP1
208153_s_at	FAT2	FAT tumor suppressor homolog 2 (Drosophila)	NM_001447	4.28166e-05	3.75347		FAT2
215717_s_at	FBN2	fibrillin 2	NM_001999	0.000119349	1.87407		FBN2
209696_at	FBP1	fructose-1,6-bisphosphatase 1	NM_000507 /// NM_001127628	0.0167195	2.2806		FBP1
225703_at	FBRSL1	fibrosin-like 1	NM_001142641	0.0101579	2.2612		FBRSL1
228427_at	FBXO16	F-box protein 16	NM_172366	0.0344641	2.20678		FBXO16
219305_x_at	FBXO2	F-box protein 2	NM_012168	0.0496107	1.66093		FBXO2
207813_s_at	FDXR	ferredoxin reductase	NM_004110 /// NM_024417	0.0384301	2.86573		FDXR
229545_at	FERMT1	fermitin family homolog 1 (Drosophila)	NM_017671	0.00010458	2.46798		FERMT1
227811_at	FGD3	FYVE, RhoGEF and PH domain containing 3	NM_001083536 /// NM_033086	0.0251088	1.79639		FGD3
230559_x_at	FGD4	FYVE, RhoGEF and PH domain containing 4	NM_139241	0.0435349	4.29199		FGD4
1555136_at	FGD6	FYVE, RhoGEF and PH domain containing 6	NM_018351	0.0293074	1.6234		FGD6
204379_s_at	FGFR3	fibroblast growth factor receptor 3	NM_000142 /// NM_001163213 /// NM_022965	0.0271719	9.55767		FGFR3
204579_at	FGFR4	fibroblast growth factor receptor 4	NM_002011 /// NM_022963 /// NM_213647	0.0206384	2.36951		FGFR4
226599_at	FHDC1	FH2 domain containing 1	NM_033393	0.00174608	2.76637		FHDC1
206857_s_at	FKBP1B	FK506 binding protein 1B, 12.6 kDa	NM_004116 /// NM_054033	0.0016466	1.53482		FKBP1B
204560_at	FKBP5	FK506 binding protein 5	NM_001145775 /// NM_001145776 /// NM_001145777 /// NM_004117	0.00212065	2.12472		FKBP5
212541_at	FLAD1	FAD1 flavin adenine dinucleotide synthetase homolog (S. cerevisiae)	NM_001184891 /// NM_001184892 /// NM_025207 /// NM_201398	0.0360662	1.94204		FLAD1
1553413_at	FLJ13744	hypothetical FLJ13744	---	0.00912966	1.57834		FLJ13744
220584_at	FLJ22184	hypothetical protein FLJ22184	XM_001717591 /// XM_001719253 /// XM_001719282	0.00166513	1.79828		FLJ22184
238401_at	FLJ35220	hypothetical protein FLJ35220	NM_001164637 /// NM_001164638 /// NM_173627	0.0129851	1.55923		FLJ35220
229227_at	FLJ45244	hypothetical locus FLJ45244	NR_015415	0.0139255	1.57088		FLJ45244
238678_at	FLJ45340	hypothetical LOC402483	NR_024368	0.0165841	1.50465		FLJ45340
225899_x_at	FLJ45340 /// FLJ45445 /// LOC100133150 /// LOC100133161 /// LOC100287274 /// LOC653340	hypothetical LOC402483 /// hypothetical LOC399844 /// hypothetical LOC100133150	NR_024368 /// NR_028324 /// NR_028326 /// XM_002343042 /// XR_038209 /// XR_0392	0.00903325	2.11249		FLJ45340			FLJ45445			LOC100133150			LOC100133161			LOC100287274			LOC653340
219250_s_at	FLRT3	fibronectin leucine rich transmembrane protein 3	NM_013281 /// NM_198391	0.000176612	11.0138		FLRT3
206263_at	FMO4	flavin containing monooxygenase 4	NM_002022	0.0249927	1.57299		FMO4
205776_at	FMO5	flavin containing monooxygenase 5	NM_001144829 /// NM_001144830 /// NM_001461	0.0248036	1.50845		FMO5
215017_s_at	FNBP1L	formin binding protein 1-like	NM_001024948 /// NM_001164473 /// NM_017737	0.0312838	2.1657		FNBP1L
204667_at	FOXA1	forkhead box A1	NM_004496	2.37731e-08	7.91733		FOXA1
239657_x_at	FOXO6	forkhead box O6	XM_002342102 /// XM_002346379	0.0320195	1.88917		FOXO6
219889_at	FRAT1	frequently rearranged in advanced T-cell lymphomas	NM_005479	0.00679422	2.15517		FRAT1
209864_at	FRAT2	frequently rearranged in advanced T-cell lymphomas 2	NM_012083	0.00477932	2.66105		FRAT2
230964_at	FREM2	FRAS1 related extracellular matrix protein 2	NM_207361	0.0218868	4.65055		FREM2
226072_at	FUK	fucokinase	NM_145059	0.0100841	1.93938		FUK
206109_at	FUT1	fucosyltransferase 1 (galactoside 2-alpha-L-fucosyltransferase, H blood group)	NM_000148	0.0295586	2.09706		FUT1
214046_at	FUT9	fucosyltransferase 9 (alpha (1,3) fucosyltransferase)	NM_006581	0.00227506	3.67604		FUT9
202488_s_at	FXYD3	FXYD domain containing ion transport regulator 3	NM_001136007 /// NM_001136008 /// NM_001136009 /// NM_001136010 /// NM_001136011	0.000519899	12.5238		FXYD3
227266_s_at	FYB	FYN binding protein	NM_001465 /// NM_199335	0.000301823	1.79861		FYB
219764_at	FZD10	frizzled homolog 10 (Drosophila)	NM_007197	0.00254916	2.18162		FZD10
219683_at	FZD3	frizzled homolog 3 (Drosophila)	NM_017412	0.0184218	1.9454		FZD3
202812_at	GAA	glucosidase, alpha; acid	NM_000152 /// NM_001079803 /// NM_001079804	0.00224848	1.94537		GAA
229114_at	GAB1	GRB2-associated binding protein 1	NM_002039 /// NM_207123	0.0129004	1.54372		GAB1
203397_s_at	GALNT3	UDP-N-acetyl-alpha-D-galactosamine:polypeptide N-acetylgalactosaminyltransferase	NM_004482	0.0216967	17.5526		GALNT3
228303_at	GALNT6	UDP-N-acetyl-alpha-D-galactosamine:polypeptide N-acetylgalactosaminyltransferase	NM_007210	0.000370978	3.59201		GALNT6
224741_x_at	GAS5	growth arrest-specific 5 (non-protein coding)	NR_002578	0.02879	1.52958		GAS5
209603_at	GATA3	GATA binding protein 3	NM_001002295 /// NM_002051	0.00567274	4.39369		GATA3
233528_s_at	GATSL3 /// TBC1D10A	GATS protein-like 3 /// TBC1 domain family, member 10A	NM_001037666 /// NM_031937	0.0283081	1.56337		GATSL3			TBC1D10A
203765_at	GCA	grancalcin, EF-hand calcium binding protein	NM_012198	0.000192991	1.99712		GCA
204224_s_at	GCH1	GTP cyclohydrolase 1	NM_000161 /// NM_001024024 /// NM_001024070 /// NM_001024071	0.00636059	2.65296		GCH1
204867_at	GCHFR	GTP cyclohydrolase I feedback regulator	NM_005258	0.029495	2.99303		GCHFR
202922_at	GCLC	glutamate-cysteine ligase, catalytic subunit	NM_001498	0.00403126	2.02157		GCLC
215380_s_at	GGCT	gamma-glutamylcyclotransferase	NM_024051	0.000727101	1.76008		GGCT
202322_s_at	GGPS1	geranylgeranyl diphosphate synthase 1	NM_001037277 /// NM_001037278 /// NM_004837	0.0207754	1.82155		GGPS1
209919_x_at	GGT1	gamma-glutamyltransferase 1	NM_001032364 /// NM_001032365 /// NM_005265 /// NM_013430	0.0455981	1.76969		GGT1
215603_x_at	GGT1 /// GGT2 /// GGT3P /// GGTLC2 /// GGTLC3	gamma-glutamyltransferase 1 /// gamma-glutamyltransferase 2 /// gamma-glutamyltr	NM_001032364 /// NM_001032365 /// NM_005265 /// NM_013430 /// NM_199127 /// NR_0	0.0190904	1.51115		GGT1			GGT2			GGT3P			GGTLC2			GGTLC3
236225_at	GGT6	gamma-glutamyltransferase 6	NM_001122890 /// NM_153338	0.00771312	2.38845		GGT6
205490_x_at	GJB3	gap junction protein, beta 3, 31kDa	NM_001005752 /// NM_024009	0.000746698	4.35225		GJB3
206156_at	GJB5	gap junction protein, beta 5, 31.1kDa	NM_005268	0.00428655	3.73839		GJB5
205531_s_at	GLS2	glutaminase 2 (liver, mitochondrial)	NM_013267	0.00749631	2.53759		GLS2
234339_s_at	GLTSCR2	glioma tumor suppressor candidate region gene 2	NM_015710	0.0126782	1.84263		GLTSCR2
200947_s_at	GLUD1	glutamate dehydrogenase 1	NM_005271	0.0366274	1.98602		GLUD1
215794_x_at	GLUD2	glutamate dehydrogenase 2	NM_012084	0.00229577	2.22878		GLUD2
242281_at	GLUL	glutamate-ammonia ligase	NM_001033044 /// NM_001033056 /// NM_002065	0.0291556	2.87892		GLUL
209727_at	GM2A	GM2 ganglioside activator	NM_000405 /// NM_001167607	0.0344802	1.59583		GM2A
232611_at	GOLGA2B	golgin A2 family, member B	NM_017600 /// NR_024261	0.000687186	1.66781		GOLGA2B
210424_s_at	GOLGA8A /// GOLGA8B /// LOC100292334	golgin A8 family, member A /// golgin A8 family, member B /// similar to GOLGA8B	NM_001023567 /// NM_181077 /// NR_027409 /// NR_027410 /// XM_002344840	0.046487	1.69512		GOLGA8A			GOLGA8B			LOC100292334
229372_at	GOLT1A	golgi transport 1 homolog A (S. cerevisiae)	NM_198447	0.00336361	2.75745		GOLT1A
236026_at	GPATCH2	G patch domain containing 2	NM_018040	0.0272855	2.4099		GPATCH2
212510_at	GPD1L	glycerol-3-phosphate dehydrogenase 1-like	NM_015141	5.85151e-05	2.71744		GPD1L
209170_s_at	GPM6B	glycoprotein M6B	NM_001001994 /// NM_001001995 /// NM_001001996 /// NM_005278	0.0303518	2.65616		GPM6B
204137_at	GPR137B	G protein-coupled receptor 137B	NM_003272	0.00915361	3.08966		GPR137B
223423_at	GPR160	G protein-coupled receptor 160	NM_014373	1.14727e-06	8.21562		GPR160
227769_at	GPR27	G protein-coupled receptor 27	NM_018971	0.0226891	7.93962		GPR27
212070_at	GPR56	G protein-coupled receptor 56	NM_001145770 /// NM_001145771 /// NM_001145772 /// NM_001145773 /// NM_001145774	0.000673423	6.65257		GPR56
206002_at	GPR64	G protein-coupled receptor 64	NM_001079858 /// NM_001079859 /// NM_001079860 /// NM_001184833 /// NM_001184834	1.28026e-05	2.10543		GPR64
219936_s_at	GPR87	G protein-coupled receptor 87	NM_023915	0.0200153	3.3637		GPR87
223582_at	GPR98	G protein-coupled receptor 98	NM_032119 /// NR_003149	6.00652e-06	2.87656		GPR98
212856_at	GRAMD4	GRAM domain containing 4	NM_015124	0.0093284	1.69656		GRAMD4
206204_at	GRB14	growth factor receptor-bound protein 14	NM_004490	0.0275064	6.54733		GRB14
220340_at	GREB1L	growth regulation by estrogen in breast cancer-like	NM_001142966	0.00361061	1.54613		GREB1L
1552685_a_at	GRHL1	grainyhead-like 1 (Drosophila)	NM_014552 /// NM_198182	0.00011111	1.78565		GRHL1
219388_at	GRHL2	grainyhead-like 2 (Drosophila)	NM_024915	5.42618e-06	4.99219		GRHL2
235957_at	GRIP1	glutamate receptor interacting protein 1	NM_001178074 /// NM_021150	0.0086907	5.15269		GRIP1
229377_at	GRTP1	growth hormone regulated TBC protein 1	NM_024719	6.49703e-05	7.45015		GRTP1
205770_at	GSR	glutathione reductase	NM_000637	0.0322007	2.14562		GSR
227163_at	GSTO2	glutathione S-transferase omega 2	NM_183239	0.0297937	9.64769		GSTO2
210964_s_at	GYG2	glycogenin 2	NM_001079855 /// NM_001184702 /// NM_001184703 /// NM_001184704 /// NM_003918	0.0443515	1.74337		GYG2
227829_at	GYLTL1B	glycosyltransferase-like 1B	NM_152312	0.0287519	2.27593		GYLTL1B
220936_s_at	H2AFJ	H2A histone family, member J	NM_177925 /// NR_027716	0.0391817	1.71942		H2AFJ
218445_at	H2AFY2	H2A histone family, member Y2	NM_018649	0.0191927	2.96536		H2AFY2
208631_s_at	HADHA	hydroxyacyl-CoA dehydrogenase/3-ketoacyl-CoA thiolase/enoyl-CoA hydratase (trifu	NM_000182	0.000891432	1.66204		HADHA
201007_at	HADHB	hydroxyacyl-CoA dehydrogenase/3-ketoacyl-CoA thiolase/enoyl-CoA hydratase (trifu	NM_000183	0.000926967	1.85512		HADHB
227679_at	HDAC11	histone deacetylase 11	NM_001136041 /// NM_024827	0.0107621	1.62717		HDAC11
218595_s_at	HEATR1	HEAT repeat containing 1	NM_018072	0.0451486	1.60488		HEATR1
233642_s_at	HEATR5B	HEAT repeat containing 5B	NM_019024	0.00257549	1.50422		HEATR5B
203674_at	HELZ	helicase with zinc finger	NM_014877	0.0409248	2.02652		HELZ
231928_at	HES2	hairy and enhancer of split 2 (Drosophila)	NM_019089	9.30671e-05	3.13924		HES2
227347_x_at	HES4	hairy and enhancer of split 4 (Drosophila)	NM_001142467 /// NM_021170	0.00228345	1.76078		HES4
38340_at	HIP1R /// LOC100294412	huntingtin interacting protein 1 related /// similar to KIAA0655 protein	NM_003959 /// XM_002347358	0.0441734	1.63557		HIP1R			LOC100294412
214469_at	HIST1H2AE	histone cluster 1, H2ae	NM_021052	0.0228104	1.8582		HIST1H2AE
210387_at	HIST1H2BG	histone cluster 1, H2bg	NM_003518	0.00255864	3.63907		HIST1H2BG
236278_at	HIST1H3E	Histone cluster 1, H3e	NM_003532	0.00209265	3.11541		HIST1H3E
232035_at	HIST1H4H	histone cluster 1, H4h	NM_003543	0.0046643	1.50598		HIST1H4H
221582_at	HIST3H2A	histone cluster 3, H2a	NM_033445	0.035453	3.58382		HIST3H2A
231836_at	HKR1	HKR1, GLI-Kruppel zinc finger family member	NM_181786	0.0261574	1.57412		HKR1
211654_x_at	HLA-DQB1	major histocompatibility complex, class II, DQ beta 1	NM_002123	0.0315332	1.83322		HLA-DQB1
204753_s_at	HLF	hepatic leukemia factor	NM_002126	0.0356295	1.70008		HLF
209113_s_at	HMG20B	high-mobility group 20B	NM_006339	0.0273329	1.546		HMG20B
212115_at	HN1L	hematological and neurological expressed 1-like	NM_144570	0.00924307	1.59505		HN1L
225107_at	HNRNPA2B1	heterogeneous nuclear ribonucleoprotein A2/B1	NM_002137 /// NM_031243	0.00353325	2.0921		HNRNPA2B1
235500_at	HNRNPC	heterogeneous nuclear ribonucleoprotein C (C1/C2)	NM_001077442 /// NM_001077443 /// NM_004500 /// NM_031314	0.0409377	1.95038		HNRNPC
219976_at	HOOK1	hook homolog 1 (Drosophila)	NM_015888	9.56597e-06	8.21408		HOOK1
218780_at	HOOK2	hook homolog 2 (Drosophila)	NM_001100176 /// NM_013312	0.00150468	2.4912		HOOK2
214457_at	HOXA2	homeobox A2	NM_006735	0.000231456	1.8371		HOXA2
213844_at	HOXA5	homeobox A5	NM_019102	0.0153295	3.04002		HOXA5
210013_at	HPX	hemopexin	NM_000613	0.0323123	1.56879		HPX
210086_at	HR	hairless homolog (mouse)	NM_005144 /// NM_018411	0.0338776	1.54585		HR
221122_at	HRASLS2	HRAS-like suppressor 2	NM_017878	0.013127	2.457		HRASLS2
204130_at	HSD11B2	hydroxysteroid (11-beta) dehydrogenase 2	NM_000196	0.0133437	2.43333		HSD11B2
213540_at	HSD17B8	hydroxysteroid (17-beta) dehydrogenase 8	NM_014234	0.0193097	2.75457		HSD17B8
1555935_s_at	HUNK	hormonally up-regulated Neu-associated kinase	NM_014586	0.00607102	1.92681		HUNK
204002_s_at	ICA1	islet cell autoantigen 1, 69kDa	NM_001136020 /// NM_004968 /// NM_022307	0.00076754	2.19438		ICA1
228976_at	ICOSLG	inducible T-cell co-stimulator ligand	NM_015259	0.0326869	1.85717		ICOSLG
210045_at	IDH2	isocitrate dehydrogenase 2 (NADP+), mitochondrial	NM_002168	0.000978208	1.87239		IDH2
220744_s_at	IFT122	intraflagellar transport 122 homolog (Chlamydomonas)	NM_018262 /// NM_052985 /// NM_052989 /// NM_052990	0.0141511	1.7274		IFT122
205037_at	IFT27	intraflagellar transport 27 homolog (Chlamydomonas)	NM_001177701 /// NM_001177702 /// NM_006860 /// NR_033531	0.00532528	1.85506		IFT27
202718_at	IGFBP2	insulin-like growth factor binding protein 2, 36kDa	NM_000597	0.0024225	7.29276		IGFBP2
239430_at	IGFL1	IGF-like family member 1	NM_198541	0.0427655	2.4211		IGFL1
202421_at	IGSF3	immunoglobulin superfamily, member 3	NM_001007237 /// NM_001542	0.018595	3.24682		IGSF3
243027_at	IGSF5	immunoglobulin superfamily, member 5	NM_001080444	0.00355354	2.92095		IGSF5
229276_at	IGSF9	immunoglobulin superfamily, member 9	NM_001135050 /// NM_020789	0.000179928	3.00252		IGSF9
224361_s_at	IL17RB	interleukin 17 receptor B	NM_018725	0.00422937	2.69333		IL17RB
210118_s_at	IL1A	interleukin 1, alpha	NM_000575	0.000854662	2.41988		IL1A
212657_s_at	IL1RN	interleukin 1 receptor antagonist	NM_000577 /// NM_173841 /// NM_173842 /// NM_173843	0.0372881	2.21071		IL1RN
222829_s_at	IL20RA	interleukin 20 receptor, alpha	NM_014432	0.0431429	2.72788		IL20RA
228575_at	IL20RB	interleukin 20 receptor beta	NM_144717	0.00224468	2.04522		IL20RB
235583_at	ILDR1	immunoglobulin-like domain containing receptor 1	NM_175924	0.00255527	2.20956		ILDR1
239173_at	INADL	InaD-like (Drosophila)	NM_176877	0.0030917	2.08662		INADL
205258_at	INHBB	inhibin, beta B	NM_002193	0.000177027	2.84536		INHBB
223878_at	INPP4B	inositol polyphosphate-4-phosphatase, type II, 105kDa	NM_001101669 /// NM_003866	0.0201083	1.87406		INPP4B
203332_s_at	INPP5D	inositol polyphosphate-5-phosphatase, 145kDa	NM_001017915 /// NM_005541	0.000109056	3.63712		INPP5D
231179_at	IP6K3	inositol hexakisphosphate kinase 3	NM_001142883 /// NM_054111	0.00134756	2.60372		IP6K3
204202_at	IQCE	IQ motif containing E	NM_001100390 /// NM_152558	0.00101485	1.75152		IQCE
239412_at	IRF5	interferon regulatory factor 5	NM_001098627 /// NM_001098628 /// NM_001098629 /// NM_001098630 /// NM_001098631	0.0289969	2.08947		IRF5
202597_at	IRF6	interferon regulatory factor 6	NM_006147	3.16143e-05	19.3522		IRF6
230472_at	IRX1	iroquois homeobox 1	NM_024337	0.00229768	3.10858		IRX1
229638_at	IRX3	iroquois homeobox 3	NM_024336	0.00955235	3.82082		IRX3
220225_at	IRX4	iroquois homeobox 4	NM_016358	0.00922865	9.3472		IRX4
210239_at	IRX5	iroquois homeobox 5	NM_005853	0.0128309	3.90219		IRX5
212766_s_at	ISG20L2	interferon stimulated exonuclease gene 20kDa-like 2	NM_030980	0.0188296	1.57228		ISG20L2
218170_at	ISOC1	isochorismatase domain containing 1	NM_016048	0.0128363	1.96266		ISOC1
222240_s_at	ISYNA1	inositol-3-phosphate synthase 1	NM_001170938 /// NM_001170939 /// NM_016368	0.0236746	1.74777		ISYNA1
204989_s_at	ITGB4	integrin, beta 4	NM_000213 /// NM_001005619 /// NM_001005731	0.046975	1.58056		ITGB4
226535_at	ITGB6	integrin, beta 6	NM_000888	0.00518803	31.9217		ITGB6
210740_s_at	ITPK1	inositol 1,3,4-triphosphate 5/6 kinase	NM_001142593 /// NM_001142594 /// NM_014216	0.029305	2.14028		ITPK1
213076_at	ITPKC	inositol 1,4,5-trisphosphate 3-kinase C	NM_025194	0.0180265	2.18486		ITPKC
209784_s_at	JAG2	jagged 2	NM_002226 /// NM_145159	0.00150131	3.31175		JAG2
225142_at	JHDM1D	jumonji C domain containing histone demethylase 1 homolog D (S. cerevisiae)	NM_030647	0.0103753	1.91753		JHDM1D
201015_s_at	JUP	junction plakoglobin	NM_002230 /// NM_021991	0.00936717	5.94863		JUP
211806_s_at	KCNJ15	potassium inwardly-rectifying channel, subfamily J, member 15	NM_002243 /// NM_170736 /// NM_170737	0.00295419	1.84015		KCNJ15
204678_s_at	KCNK1	potassium channel, subfamily K, member 1	NM_002245	0.0178343	8.34397		KCNK1
243209_at	KCNQ4	potassium voltage-gated channel, KQT-like subfamily, member 4	NM_004700 /// NM_172163	0.0126201	1.5268		KCNQ4
218553_s_at	KCTD15	potassium channel tetramerisation domain containing 15	NM_001129994 /// NM_001129995 /// NM_024076	0.000727267	2.01032		KCTD15
217894_at	KCTD3	potassium channel tetramerisation domain containing 3	NM_016121	0.0459368	2.59878		KCTD3
239787_at	KCTD4	potassium channel tetramerisation domain containing 4	NM_198404	0.00593415	1.57843		KCTD4
211202_s_at	KDM5B	lysine (K)-specific demethylase 5B	NM_006618	0.0315774	2.20796		KDM5B
203144_s_at	KIAA0040	KIAA0040	NM_001162893 /// NM_001162894 /// NM_001162895 /// NM_014656 /// NR_015350	0.021242	2.25161		KIAA0040
212057_at	KIAA0182	KIAA0182	NM_001134473 /// NM_014615	0.000237425	2.80936		KIAA0182
202181_at	KIAA0247	KIAA0247	NM_014734	0.0334964	2.17781		KIAA0247
213242_x_at	KIAA0284	KIAA0284	NM_001112726 /// NM_015005	0.021967	1.59731		KIAA0284
223162_s_at	KIAA1147	KIAA1147	NM_001080392	0.0279406	2.48735		KIAA1147
232244_at	KIAA1161	KIAA1161	NM_020702	0.000518171	3.13545		KIAA1161
228051_at	KIAA1244	KIAA1244	NM_020340	0.00370217	1.78047		KIAA1244
243349_at	KIAA1324	KIAA1324	NM_020775	0.000178588	1.60129		KIAA1324
225327_at	KIAA1370	KIAA1370	NM_019600	0.0319498	2.56637		KIAA1370
222139_at	KIAA1466	KIAA1466 gene	---	0.00416383	1.6779		KIAA1466
213234_at	KIAA1467	KIAA1467	NM_020853	0.0470572	2.18478		KIAA1467
224746_at	KIAA1522	KIAA1522	NM_020888	0.0015627	2.00464		KIAA1522
226494_at	KIAA1543	KIAA1543	NM_001080429 /// NM_020902	0.000947581	1.99082		KIAA1543
221802_s_at	KIAA1598	KIAA1598	NM_001127211 /// NM_018330	0.000625803	2.42649		KIAA1598
228565_at	KIAA1804	mixed lineage kinase 4	NM_032435	0.0332467	4.84979		KIAA1804
1561666_a_at	KIAA1908	hypothetical LOC114796	NR_021487 /// NR_027328 /// NR_027329	0.00922689	1.66869		KIAA1908
219570_at	KIF16B	kinesin family member 16B	NM_024704	0.0336842	2.66892		KIF16B
239853_at	KLC3	kinesin light chain 3	NM_177417	0.0240353	1.98744		KLC3
225390_s_at	KLF13	Kruppel-like factor 13	NM_015995	0.0123276	1.92746		KLF13
209212_s_at	KLF5	Kruppel-like factor 5 (intestinal)	NM_001730	0.0339219	2.65803		KLF5
219930_at	KLF8	Kruppel-like factor 8	NM_001159296 /// NM_007250	0.00824359	1.97418		KLF8
221219_s_at	KLHDC4	kelch domain containing 4	NM_001184854 /// NM_001184856 /// NM_017566	0.0245263	1.83423		KLHDC4
225068_at	KLHL12	kelch-like 12 (Drosophila)	NM_021633	0.0180628	1.85163		KLHL12
227875_at	KLHL13	kelch-like 13 (Drosophila)	NM_001168299 /// NM_001168300 /// NM_001168301 /// NM_001168302 /// NM_001168303	0.00342588	6.68256		KLHL13
239381_at	KLK7	kallikrein-related peptidase 7	NM_005046 /// NM_139277	0.00934523	1.61048		KLK7
231195_at	KLRG2	killer cell lectin-like receptor subfamily G, member 2	NM_198508	0.0239801	3.68815		KLRG2
209351_at	KRT14	keratin 14	NM_000526	0.000846351	8.18348		KRT14
204734_at	KRT15	keratin 15	NM_002275	0.00329089	9.68142		KRT15
209800_at	KRT16	keratin 16	NM_005557	0.000102783	2.73373		KRT16
212236_x_at	KRT17	keratin 17	NM_000422	0.000484051	6.85758		KRT17
201596_x_at	KRT18	keratin 18	NM_000224 /// NM_199187	0.0359179	3.14673		KRT18
201650_at	KRT19	keratin 19	NM_002276	0.00035101	5.17007		KRT19
201820_at	KRT5	keratin 5	NM_000424	0.000658526	14.1558		KRT5
209125_at	KRT6A	keratin 6A	NM_005554	5.16795e-08	27.7986		KRT6A
214580_x_at	KRT6A /// KRT6B /// KRT6C	keratin 6A /// keratin 6B /// keratin 6C	NM_005554 /// NM_005555 /// NM_173086	1.19708e-08	7.95772		KRT6A			KRT6B			KRT6C
209126_x_at	KRT6B	keratin 6B	NM_005555	3.1883e-07	3.19263		KRT6B
209008_x_at	KRT8	keratin 8	NM_002273	0.00617598	6.58045		KRT8
235148_at	KRTCAP3	keratinocyte associated protein 3	NM_001168364 /// NM_173853	0.046224	3.93701		KRTCAP3
230835_at	KRTDAP	keratinocyte differentiation-associated protein	NM_207392	0.0134085	1.60869		KRTDAP
203287_at	LAD1	ladinin 1	NM_005558	0.0102205	3.29728		LAD1
234608_at	LAMA3	laminin, alpha 3	NM_000227 /// NM_001127717 /// NM_001127718 /// NM_198129	1.02407e-05	2.29621		LAMA3
207517_at	LAMC2	laminin, gamma 2	NM_005562 /// NM_018891	2.38974e-06	2.38615		LAMC2
212446_s_at	LASS6	LAG1 homolog, ceramide synthase 6	NM_203463	0.0362499	2.37869		LASS6
212531_at	LCN2	lipocalin 2	NM_005564	0.0131291	8.20347		LCN2
218604_at	LEMD3	LEM domain containing 3	NM_001167614 /// NM_014319	0.0391768	1.55985		LEMD3
222456_s_at	LIMA1	LIM domain and actin binding 1	NM_001113546 /// NM_001113547 /// NM_016357	0.0230398	1.62257		LIMA1
210582_s_at	LIMK2	LIM domain kinase 2	NM_001031801 /// NM_005569 /// NM_016733	0.00717145	4.2726		LIMK2
241898_at	LIPH	lipase, member H	NM_139248	0.0217938	1.5553		LIPH
1554006_a_at	LLGL2	lethal giant larvae homolog 2 (Drosophila)	NM_001015002 /// NM_001031803 /// NM_004524	0.0024139	3.29376		LLGL2
223611_s_at	LNX1	ligand of numb-protein X 1	NM_001126328 /// NM_032622	0.000354548	1.50736		LNX1
1555392_at	LOC100128868	testin-related protein TRG	XM_001720810 /// XM_001722096 /// XM_001726148	0.0120223	1.75326		LOC100128868
1559148_at	LOC100129103	Similar to hCG2038970	XM_001714423 /// XM_001717390 /// XM_001719219	0.00262306	1.67388		LOC100129103
241376_at	LOC100130097	Hypothetical LOC100130097	XM_001717074 /// XM_001717121 /// XM_001717268	0.0176527	1.51862		LOC100130097
1564050_at	LOC100131347	similar to hCG2007264	XM_001714887 /// XM_001716669 /// XM_001718360	0.0483855	1.62591		LOC100131347
1568838_at	LOC100132169	similar to hCG1742852	XR_078518	0.00259669	1.97149		LOC100132169
1558046_x_at	LOC100132864 /// LOC100293492 /// LOC389906 /// LOC441528 /// LOC729162	hypothetical LOC100132864 /// hypothetical protein LOC100293492 /// similar to S	XM_001713861 /// XM_001715777 /// XM_002343803 /// XM_002346283 /// XM_002348142	0.013598	1.51273		LOC100132864			LOC100293492			LOC389906			LOC441528			LOC729162
220354_at	LOC100134018 /// LOC100289410	similar to hCG1774568 /// similar to hCG1774568	XM_002344233 /// XM_002347398 /// XR_078800	0.00367976	1.69322		LOC100134018			LOC100289410
232579_at	LOC100134229	hypothetical protein LOC100134229	NR_024451	0.0123616	1.65593		LOC100134229
226809_at	LOC100216479	hypothetical LOC100216479	XR_079487 /// XR_079565	0.0459852	1.59763		LOC100216479
228528_at	LOC100286909	Hypothetical protein LOC100286909	XM_002342181 /// XM_002345289 /// XM_002347740	0.0356352	3.53796		LOC100286909
219987_at	LOC100288413	Similar to Uncharacterized protein LP9056	XM_002342451 /// XM_002345753 /// XM_002346620	0.0058597	3.73423		LOC100288413
239127_at	LOC100288860	hypothetical protein LOC100288860	XM_002343671 /// XM_002345173 /// XM_002347938	0.0423607	1.66484		LOC100288860
1563077_at	LOC100289058	hypothetical protein LOC100289058	XM_002343247 /// XM_002344731 /// XM_002347377	7.19313e-06	2.2016		LOC100289058
1558045_a_at	LOC100293492 /// LOC389906 /// LOC441528 /// LOC729162	hypothetical protein LOC100293492 /// similar to Serine/threonine-protein kinase	XM_001713861 /// XM_001715777 /// XM_002346283 /// XM_002348142 /// XM_928240 //	0.0151155	1.64857		LOC100293492			LOC389906			LOC441528			LOC729162
1556344_at	LOC150051	hypothetical LOC150051	XR_040909 /// XR_040910 /// XR_040911	0.0054394	1.67302		LOC150051
231828_at	LOC253039	hypothetical LOC253039	NR_024408	0.0141185	1.74389		LOC253039
238603_at	LOC254559	hypothetical LOC254559	NR_015411	0.0104505	1.58599		LOC254559
229734_at	LOC283174	hypothetical LOC283174	NR_024344	0.00934336	1.93758		LOC283174
229552_at	LOC283454	hypothetical protein LOC283454	---	0.0228388	2.13758		LOC283454
231032_at	LOC286071	hypothetical protein LOC286071	---	0.0304898	1.89779		LOC286071
1562698_x_at	LOC339988	hypothetical protein LOC339988	---	0.015074	1.50709		LOC339988
232346_at	LOC388692	hypothetical LOC388692	NR_027002	0.0155244	1.76596		LOC388692
241405_at	LOC400604	hypothetical gene supported by BC039664	---	0.00695569	1.58625		LOC400604
227969_at	LOC400960	hypothetical gene supported by BC040598	XM_934552 /// XM_945536	0.0486483	1.51403		LOC400960
229599_at	LOC440335	hypothetical LOC440335	NR_029453 /// NR_029454 /// NR_029455 /// XM_001722191 /// XM_002343413 /// XM_0	0.0292953	2.57494		LOC440335
227922_x_at	LOC441124	Hypothetical gene supported by AK093729; BX647918	XR_078244 /// XR_079084	0.0153306	1.55776		LOC441124
217551_at	LOC441453	similar to olfactory receptor, family 7, subfamily A, member 17	XR_041341 /// XR_041342 /// XR_041343	0.00240029	2.32468		LOC441453
1555942_a_at	LOC642587	NPC-A-5	NM_001104548	0.00369086	4.63165		LOC642587
236967_at	LOC645249	hypothetical protein LOC645249	XM_001715163 /// XM_928291 /// XM_935704 /// XM_938677	0.0339956	1.66455		LOC645249
238715_at	LOC646014	Hypothetical protein LOC646014	XM_001724434 /// XM_001726150 /// XM_928978	0.0294751	1.67218		LOC646014
1568746_a_at	LOC646268	hCG1654703	XM_001722850 /// XM_933506 /// XM_943630	0.0429568	1.81636		LOC646268
225055_at	LOC651250	hypothetical LOC651250	NR_027418 /// XR_079508 /// XR_079545 /// XR_079559	0.0333115	1.63003		LOC651250
1569453_a_at	LOC692247	hypothetical locus LOC692247	---	0.00109774	2.06247		LOC692247
1559322_at	LOC727916	hypothetical protein LOC727916	XR_039953 /// XR_039954 /// XR_039955	0.0181405	4.07887		LOC727916
228596_at	LOC728377	similar to rho guanine nucleotide exchange factor 5	XR_078379 /// XR_078724	0.00323134	5.81933		LOC728377
228977_at	LOC729680	hypothetical protein LOC729680	XR_040503	0.00746659	2.47648		LOC729680
225391_at	LOC93622	hypothetical LOC93622	NR_015433 /// XR_017952 /// XR_041372 /// XR_079490	0.0153729	2.04374		LOC93622
206723_s_at	LPAR2	lysophosphatidic acid receptor 2	NM_004720	0.0139407	2.35794		LPAR2
212692_s_at	LRBA	LPS-responsive vesicle trafficking, beach and anchor containing	NM_006726	0.00979735	2.24558		LRBA
211971_s_at	LRPPRC	leucine-rich PPR-motif containing	NM_133259	0.0201231	1.85659		LRPPRC
218816_at	LRRC1	leucine rich repeat containing 1	NM_018214	0.00901317	1.67817		LRRC1
212976_at	LRRC8B	leucine rich repeat containing 8 family, member B	NM_001134476 /// NM_015350	0.0269096	2.0371		LRRC8B
208190_s_at	LSR	lipolysis stimulated lipoprotein receptor	NM_015925 /// NM_205834 /// NM_205835	0.000236801	3.1466		LSR
236172_at	LTB4R	leukotriene B4 receptor	NM_001143919 /// NM_181657	0.000233175	2.50775		LTB4R
219922_s_at	LTBP3	latent transforming growth factor beta binding protein 3	NM_001130144 /// NM_001164266 /// NM_021070	0.00168288	1.58105		LTBP3
204952_at	LYPD3	LY6/PLAUR domain containing 3	NM_014400	0.0014063	5.51225		LYPD3
228360_at	LYPD6B	LY6/PLAUR domain containing 6B	NM_177964	0.0283797	2.41709		LYPD6B
1566764_at	MACC1	metastasis associated in colon cancer 1	NM_182762	0.000360775	2.23985		MACC1
219188_s_at	MACROD1	MACRO domain containing 1	NM_014067	0.00029837	1.95066		MACROD1
1563209_a_at	MACROD2	MACRO domain containing 2	NM_001033087 /// NM_080676	0.0244663	1.72326		MACROD2
222670_s_at	MAFB	v-maf musculoaponeurotic fibrosarcoma oncogene homolog B (avian)	NM_005461	0.031238	3.51454		MAFB
224650_at	MAL2	mal, T-cell differentiation protein 2	NM_052886	0.000454347	62.296		MAL2
214180_at	MAN1C1	mannosidase, alpha, class 1C, member 1	NM_020379	0.0251453	1.57163		MAN1C1
220945_x_at	MANSC1	MANSC domain containing 1	NM_018050	0.00109285	3.03099		MANSC1
204389_at	MAOA	monoamine oxidase A	NM_000240	8.01408e-05	5.57286		MAOA
213927_at	MAP3K9	mitogen-activated protein kinase kinase kinase 9	NM_033141	0.020577	2.94526		MAP3K9
218311_at	MAP4K3	mitogen-activated protein kinase kinase kinase kinase 3	NM_003618	0.00212139	1.50063		MAP4K3
202889_x_at	MAP7	microtubule-associated protein 7	NM_003980	0.000179154	3.05416		MAP7
225379_at	MAPT	microtubule-associated protein tau	NM_001123066 /// NM_001123067 /// NM_005910 /// NM_016834 /// NM_016835 /// NM_0	0.0332276	1.67139		MAPT
235955_at	MARVELD2	MARVEL domain containing 2	NM_001038603 /// NM_144724	0.0153747	4.92665		MARVELD2
233634_at	MARVELD3	MARVEL domain containing 3	NM_001017967 /// NM_052858	0.000144355	3.56063		MARVELD3
204179_at	MB	myoglobin	NM_005368 /// NM_203377 /// NM_203378	6.7866e-05	2.37413		MB
226797_at	MBTD1	mbt domain containing 1	NM_017643	0.00370137	2.11541		MBTD1
206132_at	MCC	mutated in colorectal cancers	NM_001085377 /// NM_002387	0.000132336	1.95134		MCC
226238_at	MCEE	methylmalonyl CoA epimerase	NM_032601	0.000776007	1.76656		MCEE
212935_at	MCF2L	MCF.2 cell line derived transforming sequence-like	NM_001112732 /// NM_024979	0.00159096	2.47993		MCF2L
200797_s_at	MCL1	myeloid cell leukemia sequence 1 (BCL2-related)	NM_021960 /// NM_182763	0.00148917	1.54898		MCL1
243109_at	MCTP2	multiple C2 domains, transmembrane 2	NM_001159643 /// NM_001159644 /// NM_018349	0.0325649	1.7518		MCTP2
229711_s_at	MDM2	Mdm2 p53 binding protein homolog (mouse)	NM_001145336 /// NM_001145337 /// NM_001145339 /// NM_001145340 /// NM_002392 //	0.0218692	2.06551		MDM2
232533_at	METTL8	methyltransferase like 8	NM_024770	0.0411316	1.62868		METTL8
209758_s_at	MFAP5	microfibrillar associated protein 5	NM_003480	1.43213e-05	2.84743		MFAP5
227296_at	MFSD3	major facilitator superfamily domain containing 3	NM_138431	0.0390438	2.06021		MFSD3
1569136_at	MGAT4A	Mannosyl (alpha-1,3-)-glycoprotein beta-1,4-N-acetylglucosaminyltransferase, iso	NM_001160154 /// NM_012214	0.00485775	1.71598		MGAT4A
204880_at	MGMT	O-6-methylguanine-DNA methyltransferase	NM_002412	0.0158719	4.97648		MGMT
208384_s_at	MID2	midline 2	NM_012216 /// NM_052817	0.00527963	2.37706		MID2
231727_s_at	MIF4GD	MIF4G domain containing	NM_020679	0.0191983	1.55774		MIF4GD
206860_s_at	MIOS	missing oocyte, meiosis regulator, homolog (Drosophila)	NM_019005	0.0164885	1.76507		MIOS
201285_at	MKRN1	makorin ring finger protein 1	NM_001145125 /// NM_013446	0.0167833	1.50726		MKRN1
204918_s_at	MLLT3	myeloid/lymphoid or mixed-lineage leukemia (trithorax homolog, Drosophila); tran	NM_004529	0.0341935	1.56655		MLLT3
218211_s_at	MLPH	melanophilin	NM_001042467 /// NM_024101	0.0165521	3.80973		MLPH
218869_at	MLYCD	malonyl-CoA decarboxylase	NM_012213	0.0497148	1.62209		MLYCD
242082_at	MMAB	methylmalonic aciduria (cobalamin deficiency) cblB type	NM_052845	0.0139192	1.74168		MMAB
203434_s_at	MME	membrane metallo-endopeptidase	NM_000902 /// NM_007287 /// NM_007288 /// NM_007289	0.00376738	1.603		MME
1552930_at	MMEL1	membrane metallo-endopeptidase-like 1	NM_033467	0.0198244	2.02762		MMEL1
224207_x_at	MMP28	matrix metallopeptidase 28	NM_001032278 /// NM_024302	0.00358929	1.62501		MMP28
219091_s_at	MMRN2	multimerin 2	NM_024756	0.00336947	1.51613		MMRN2
214614_at	MNX1	motor neuron and pancreas homeobox 1	NM_001165255 /// NM_005515	0.0110793	1.95993		MNX1
219265_at	MOBKL2B	MOB1, Mps One Binder kinase activator-like 2B (yeast)	NM_024761	0.0398393	1.55255		MOBKL2B
218865_at	MOSC1	MOCO sulphurase C-terminal domain containing 1	NM_022746	0.00142165	2.91876		MOSC1
238451_at	MPP7	membrane protein, palmitoylated 7 (MAGUK p55 subfamily member 7)	NM_173496	0.00124895	2.83401		MPP7
203779_s_at	MPZL2	myelin protein zero-like 2	NM_005797 /// NM_144765	0.0072258	3.34897		MPZL2
227747_at	MPZL3	myelin protein zero-like 3	NM_198275	0.00193855	4.37629		MPZL3
232682_at	MREG	melanoregulin	NM_018000	0.0148035	2.57567		MREG
225103_at	MRPL38	mitochondrial ribosomal protein L38	NM_032478	0.0468662	1.70584		MRPL38
224765_at	MSL1	male-specific lethal 1 homolog (Drosophila)	NM_001012241	0.0499342	1.58857		MSL1
204885_s_at	MSLN	mesothelin	NM_001177355 /// NM_005823 /// NM_013404	0.000342236	2.20291		MSLN
218499_at	MST4	serine/threonine protein kinase MST4	NM_001042452 /// NM_001042453 /// NM_016542	0.000537507	9.6125		MST4
210319_x_at	MSX2	msh homeobox 2	NM_002449	0.0479217	2.74541		MSX2
223311_s_at	MTA3	metastasis associated 1 family, member 3	NM_020744	0.00196537	1.65795		MTA3
219786_at	MTL5	metallothionein-like 5, testis-specific (tesmin)	NM_001039656 /// NM_004923	0.0246966	2.1519		MTL5
239576_at	MTUS1	Microtubule associated tumor suppressor 1	NM_001001924 /// NM_001001925 /// NM_001001931 /// NM_001166393 /// NM_020749	0.0415016	1.91439		MTUS1
211695_x_at	MUC1	mucin 1, cell surface associated	NM_001018016 /// NM_001018017 /// NM_001044390 /// NM_001044391 /// NM_001044392	0.0344797	2.93445		MUC1
226622_at	MUC20	mucin 20, cell surface associated	NM_001098516 /// NM_152673	0.00710055	2.1731		MUC20
1553602_at	MUCL1	mucin-like 1	NM_058173	0.0228135	4.29786		MUCL1
202364_at	MXI1	MAX interactor 1	NM_001008541 /// NM_005962 /// NM_130439	0.0334145	2.05376		MXI1
204798_at	MYB	v-myb myeloblastosis viral oncogene homolog (avian)	NM_001130172 /// NM_001130173 /// NM_001161656 /// NM_001161657 /// NM_001161658	0.000750808	2.86346		MYB
202431_s_at	MYC	v-myc myelocytomatosis viral oncogene homolog (avian)	NM_002467	0.000322631	1.91015		MYC
226988_s_at	MYH14	myosin, heavy chain 14, non-muscle	NM_001077186 /// NM_001145809 /// NM_024729	0.00620201	1.50557		MYH14
212338_at	MYO1D	myosin ID	NM_015194	1.16328e-05	14.7262		MYO1D
225299_at	MYO5B	myosin VB	NM_001080467	0.00133152	3.90603		MYO5B
218966_at	MYO5C	myosin VC	NM_018728	0.000106898	13.0327		MYO5C
210480_s_at	MYO6	myosin VI	NM_004999	0.0172046	1.79267		MYO6
214775_at	N4BP3	Nedd4 binding protein 3	NM_015111	0.0239041	1.69247		N4BP3
206797_at	NAT2	N-acetyltransferase 2 (arylamine N-acetyltransferase)	NM_000015	0.0231242	1.81083		NAT2
212443_at	NBEAL2	neurobeachin-like 2	NM_015175	0.00588434	2.22465		NBEAL2
224799_at	NDFIP2	Nedd4 family interacting protein 2	NM_001161407 /// NM_019080	0.0422293	2.00357		NDFIP2
206453_s_at	NDRG2	NDRG family member 2	NM_016250 /// NM_201535 /// NM_201536 /// NM_201537 /// NM_201538 /// NM_201539	0.00139327	1.8586		NDRG2
201966_at	NDUFS2	NADH dehydrogenase (ubiquinone) Fe-S protein 2, 49kDa (NADH-coenzyme Q reductase	NM_001166159 /// NM_004550	0.0329925	1.94498		NDUFS2
207279_s_at	NEBL	nebulette	NM_001173484 /// NM_006393 /// NM_213569	7.37826e-05	1.77104		NEBL
204321_at	NEO1	neogenin homolog 1 (chicken)	NM_001172623 /// NM_001172624 /// NM_002499	0.000765494	2.85149		NEO1
218455_at	NFS1	NFS1 nitrogen fixation 1 homolog (S. cerevisiae)	NM_021100	0.037223	1.62709		NFS1
203045_at	NINJ1	ninjurin 1	NM_004148	0.0187283	1.67613		NINJ1
230188_at	NIPAL4	NIPA-like domain containing 4	NM_001099287 /// NM_001172292	0.000233918	1.94018		NIPAL4
201709_s_at	NIPSNAP1	nipsnap homolog 1 (C. elegans)	NM_003634	0.00763662	2.03776		NIPSNAP1
219438_at	NKAIN1	Na+/K+ transporting ATPase interacting 1	NM_024522	0.0419967	1.50947		NKAIN1
220066_at	NOD2	nucleotide-binding oligomerization domain containing 2	NM_022162	0.00991767	3.6035		NOD2
218902_at	NOTCH1	Notch homolog 1, translocation-associated (Drosophila)	NM_017617	0.000200404	1.93556		NOTCH1
203238_s_at	NOTCH3	Notch homolog 3 (Drosophila)	NM_000435	0.0114064	1.83593		NOTCH3
218086_at	NPDC1	neural proliferation, differentiation and control, 1	NM_015392	0.0377452	1.83843		NPDC1
225911_at	NPNT	nephronectin	NM_001033047 /// NM_001184690 /// NM_001184691 /// NM_001184692 /// NM_001184693	0.0176017	4.99018		NPNT
214273_x_at	NPRL3	nitrogen permease regulator-like 3 (S. cerevisiae)	NM_001039476 /// NM_001077350	0.0195294	1.56878		NPRL3
226499_at	NRARP	NOTCH-regulated ankyrin repeat protein	NM_001004354	0.014531	2.43988		NRARP
202599_s_at	NRIP1	nuclear receptor interacting protein 1	NM_003489	0.0444352	3.40222		NRIP1
227971_at	NRK	Nik related kinase	NM_198465	0.0284638	3.65828		NRK
229225_at	NRP2	neuropilin 2	NM_003872 /// NM_018534 /// NM_201264 /// NM_201266 /// NM_201267 /// NM_201279	0.00216982	1.66079		NRP2
224939_at	NUFIP2	nuclear fragile X mental retardation protein interacting protein 2	NM_020772	0.0234127	1.77908		NUFIP2
212316_at	NUP210	nucleoporin 210kDa	NM_024923	0.00925662	1.54951		NUP210
222075_s_at	OAZ3	ornithine decarboxylase antizyme 3	NM_001134939 /// NM_016178	0.0143667	1.71892		OAZ3
231022_at	OCLN	occludin	NM_002538	0.0116298	1.73959		OCLN
219975_x_at	OLAH	oleoyl-ACP hydrolase	NM_001039702 /// NM_018324	0.0197822	1.68334		OLAH
1569617_at	OSBP2	oxysterol binding protein 2	NM_030758	4.64865e-05	1.56681		OSBP2
233734_s_at	OSBPL5	oxysterol binding protein-like 5	NM_001144063 /// NM_020896 /// NM_145638	0.0403972	1.65877		OSBPL5
221209_s_at	OTOR	otoraplin	NM_020157	0.0470919	1.70304		OTOR
229396_at	OVOL1	ovo-like 1(Drosophila)	NM_004561	0.0081894	2.05078		OVOL1
206048_at	OVOL2	ovo-like 2 (Drosophila)	NM_021220	0.00151877	1.59248		OVOL2
204088_at	P2RX4	purinergic receptor P2X, ligand-gated ion channel, 4	NM_002560	0.0475459	1.64988		P2RX4
206277_at	P2RY2	purinergic receptor P2Y, G-protein coupled, 2	NM_002564 /// NM_176071 /// NM_176072	0.0354129	2.00043		P2RY2
227053_at	PACSIN1	protein kinase C and casein kinase substrate in neurons 1	NM_020804	0.00138656	2.52079		PACSIN1
218744_s_at	PACSIN3	protein kinase C and casein kinase substrate in neurons 3	NM_016223	0.0290733	1.6436		PACSIN3
209791_at	PADI2	peptidyl arginine deiminase, type II	NM_007365	0.0102763	2.82945		PADI2
221868_at	PAIP2B	poly(A) binding protein interacting protein 2B	NM_020459	0.00418359	2.52857		PAIP2B
214607_at	PAK3	p21 protein (Cdc42/Rac)-activated kinase 3	NM_001128166 /// NM_001128167 /// NM_001128168 /// NM_001128172 /// NM_001128173	0.0173903	1.6779		PAK3
203154_s_at	PAK4	p21 protein (Cdc42/Rac)-activated kinase 4	NM_001014831 /// NM_001014832 /// NM_001014834 /// NM_001014835 /// NM_005884	0.0117936	1.54383		PAK4
226435_at	PAPLN	papilin, proteoglycan-like sulfated glycoprotein	NM_173462	0.0184347	2.91886		PAPLN
219236_at	PAQR6	progestin and adipoQ receptor family member VI	NM_024897 /// NM_198406	0.000545202	2.59079		PAQR6
209431_s_at	PATZ1	POZ (BTB) and AT hook containing zinc finger 1	NM_014323 /// NM_032050 /// NM_032051 /// NM_032052	0.00239421	2.34065		PATZ1
212148_at	PBX1	pre-B-cell leukemia homeobox 1	NM_002585	0.00262963	1.80496		PBX1
203860_at	PCCA	propionyl CoA carboxylase, alpha polypeptide	NM_000282 /// NM_001127692 /// NM_001178004	0.0369587	2.52882		PCCA
210674_s_at	PCDHA1 /// PCDHA10 /// PCDHA11 /// PCDHA12 /// PCDHA13 /// PCDHA2 /// PCDHA3 /// PCDHA4 /// PCDHA5 /// PCDHA6 /// PCDHA7 /// PCDHA8 /// PCDHA9 /// PCDHAC1 /// PCDHAC2	protocadherin alpha 1 /// protocadherin alpha 10 /// protocadherin alpha 11 ///	NM_014005 /// NM_018898 /// NM_018899 /// NM_018900 /// NM_018901 /// NM_018902	0.038697	9.12943		PCDHA1			PCDHA10			PCDHA11			PCDHA12			PCDHA13			PCDHA2			PCDHA3			PCDHA4			PCDHA5			PCDHA6			PCDHA7			PCDHA8			PCDHA9			PCDHAC1			PCDHAC2
244751_at	PCP2	Purkinje cell protein 2	NM_174895	0.00211175	1.50068		PCP2
207414_s_at	PCSK6	proprotein convertase subtilisin/kexin type 6	NM_002570 /// NM_138319 /// NM_138320 /// NM_138321 /// NM_138322 /// NM_138323	0.0235075	2.5221		PCSK6
216061_x_at	PDGFB	platelet-derived growth factor beta polypeptide (simian sarcoma viral (v-sis) on	NM_002608 /// NM_033016	0.000242809	1.5685		PDGFB
212053_at	PDXDC1	pyridoxal-dependent decarboxylase domain containing 1	NM_015027	0.0102463	1.70301		PDXDC1
233026_s_at	PDZD2	PDZ domain containing 2	NM_178140	0.028649	1.92423		PDZD2
36829_at	PER1	period homolog 1 (Drosophila)	NM_002616	8.1909e-05	2.12472		PER1
205251_at	PER2	period homolog 2 (Drosophila)	NM_022817	0.00669424	2.08856		PER2
236009_at	PERP	PERP, TP53 apoptosis effector	NM_022121	0.0308159	3.043		PERP
215023_s_at	PEX1	peroxisomal biogenesis factor 1	NM_000466	0.023755	1.63112		PEX1
205161_s_at	PEX11A	peroxisomal biogenesis factor 11 alpha	NM_003847	0.00125171	2.05507		PEX11A
202658_at	PEX11B	peroxisomal biogenesis factor 11 beta	NM_001184795 /// NM_003846	0.0263233	2.40214		PEX11B
1556009_at	PEX13	peroxisomal biogenesis factor 13	NM_002618	0.00100582	1.76236		PEX13
215293_s_at	PGAP2	post-GPI attachment to proteins 2	NM_001145438 /// NM_001145439 /// NM_014489 /// NR_027014 /// NR_027015 /// NR_0	0.00195844	1.7115		PGAP2
209439_s_at	PHKA2	phosphorylase kinase, alpha 2 (liver)	NM_000292	0.003464	1.74391		PHKA2
1557948_at	PHLDB3	pleckstrin homology-like domain, family B, member 3	NM_198850	0.0208108	2.18554		PHLDB3
203691_at	PI3	peptidase inhibitor 3, skin-derived	NM_002638	0.0446519	3.67551		PI3
204484_at	PIK3C2B	phosphoinositide-3-kinase, class 2, beta polypeptide	NM_002646	0.000625848	2.57088		PIK3C2B
221756_at	PIK3IP1	phosphoinositide-3-kinase interacting protein 1	NM_001135911 /// NM_052880	0.00730416	1.91001		PIK3IP1
202743_at	PIK3R3	phosphoinositide-3-kinase, regulatory subunit 3 (gamma)	NM_001114172 /// NM_003629	0.0388646	1.8123		PIK3R3
219155_at	PITPNC1	phosphatidylinositol transfer protein, cytoplasmic 1	NM_012417 /// NM_181671	0.0450506	2.81695		PITPNC1
207717_s_at	PKP2	plakophilin 2	NM_001005242 /// NM_004572	0.011617	8.36424		PKP2
209873_s_at	PKP3	plakophilin 3	NM_007183	0.0182768	3.38418		PKP3
242323_at	PLA2G12A	phospholipase A2, group XIIA	NM_030821	0.00124471	1.70092		PLA2G12A
229385_s_at	PLAC2	placenta-specific 2 (non-protein coding)	NR_027064	0.00300947	5.76976		PLAC2
203895_at	PLCB4	phospholipase C, beta 4	NM_000933 /// NM_001172646 /// NM_182797	0.00608202	1.7379		PLCB4
214745_at	PLCH1	phospholipase C, eta 1	NM_001130960 /// NM_001130961 /// NM_014996	0.00398265	2.15021		PLCH1
218951_s_at	PLCXD1	phosphatidylinositol-specific phospholipase C, X domain containing 1	NM_018390 /// NR_028057	0.0010126	1.88236		PLCXD1
1563933_a_at	PLD5	phospholipase D family, member 5	NM_152666	0.0397911	2.76923		PLD5
205093_at	PLEKHA6	pleckstrin homology domain containing, family A member 6	NM_014935	0.0206781	1.7645		PLEKHA6
218640_s_at	PLEKHF2	pleckstrin homology domain containing, family F (with FYVE domain) member 2	NM_024613	0.012402	1.83971		PLEKHF2
212823_s_at	PLEKHG3	pleckstrin homology domain containing, family G (with RhoGef domain) member 3	NM_015549	0.049232	1.77497		PLEKHG3
227142_at	PLEKHG5	pleckstrin homology domain containing, family G (with RhoGef domain) member 5	NM_001042663 /// NM_001042664 /// NM_001042665 /// NM_020631 /// NM_198681	0.00367002	1.53009		PLEKHG5
220073_s_at	PLEKHG6	pleckstrin homology domain containing, family G (with RhoGef domain) member 6	NM_001144856 /// NM_001144857 /// NM_018173	0.0143546	2.01835		PLEKHG6
225726_s_at	PLEKHH1	pleckstrin homology domain containing, family H (with MyTH4 domain) member 1	NM_020715	0.0195432	2.31531		PLEKHH1
233241_at	PLK1S1	polo-like kinase 1 substrate 1	NM_001163022 /// NM_001163023 /// NM_018474	0.029672	1.72572		PLK1S1
215807_s_at	PLXNB1	plexin B1	NM_001130082 /// NM_002673	0.000748523	2.58277		PLXNB1
222450_at	PMEPA1	prostate transmembrane protein, androgen induced 1	NM_020182 /// NM_199169 /// NM_199170 /// NM_199171	0.0454065	4.54557		PMEPA1
239699_s_at	PMS2L1 /// PMS2L5	postmeiotic segregation increased 2-like 1 pseudogene /// postmeiotic segregatio	NM_174930 /// NR_003613 /// NR_027775 /// NR_027776 /// NR_027777	0.00154827	1.58802		PMS2L1			PMS2L5
242201_at	PMS2L2	postmeiotic segregation increased 2-like 2 pseudogene	NR_003614	0.0234129	1.91611		PMS2L2
1558846_at	PNLIPRP3	pancreatic lipase-related protein 3	NM_001011709	0.00283402	4.91712		PNLIPRP3
220675_s_at	PNPLA3	patatin-like phospholipase domain containing 3	NM_025225	0.0431713	1.63716		PNPLA3
228383_at	PNPLA7	patatin-like phospholipase domain containing 7	NM_001098537 /// NM_152286	0.00775082	1.59245		PNPLA7
219756_s_at	POF1B	premature ovarian failure, 1B	NM_024921	0.0438628	2.96658		POF1B
224857_s_at	POLR1D	polymerase (RNA) I polypeptide D, 16kDa	NM_015972 /// NM_152705	0.0268057	1.72746		POLR1D
207109_at	POU2F3	POU class 2 homeobox 3	NM_014352	0.0269021	1.98179		POU2F3
214858_at	PP14571	similar to hCG1777210	NR_024014	0.00725519	3.93709		PP14571
1555282_a_at	PPARGC1B	peroxisome proliferator-activated receptor gamma, coactivator 1 beta	NM_001172698 /// NM_001172699 /// NM_133263	0.00181001	1.59444		PPARGC1B
227994_x_at	PPDPF	pancreatic progenitor cell differentiation and proliferation factor homolog (zeb	NM_024299	0.0377084	1.57568		PPDPF
210236_at	PPFIA1	protein tyrosine phosphatase, receptor type, f polypeptide (PTPRF), interacting	NM_003626 /// NM_177423	0.0289148	1.92834		PPFIA1
209296_at	PPM1B	protein phosphatase, Mg2+/Mn2+ dependent, 1B	NM_001033556 /// NM_001033557 /// NM_002706 /// NM_177968 /// NM_177969	0.0052687	1.66879		PPM1B
216347_s_at	PPP1R13B	protein phosphatase 1, regulatory (inhibitor) subunit 13B	NM_015316	0.00295658	1.81842		PPP1R13B
226907_at	PPP1R14C	protein phosphatase 1, regulatory (inhibitor) subunit 14C	NM_030949	0.0251027	7.98727		PPP1R14C
204554_at	PPP1R3D	protein phosphatase 1, regulatory (inhibitor) subunit 3D	NM_006242	0.00290345	2.66773		PPP1R3D
202187_s_at	PPP2R5A	protein phosphatase 2, regulatory subunit B', alpha	NM_006243	0.00226253	2.43461		PPP2R5A
225213_at	PPTC7	PTC7 protein phosphatase homolog (S. cerevisiae)	NM_139283	0.00403996	1.82859		PPTC7
225579_at	PQLC3	PQ loop repeat containing 3	NM_152391	3.18081e-05	1.84092		PQLC3
200845_s_at	PRDX6	peroxiredoxin 6	NM_004905	0.00799703	1.54706		PRDX6
224909_s_at	PREX1	phosphatidylinositol-3,4,5-trisphosphate-dependent Rac exchange factor 1	NM_020820	0.0122468	1.94856		PREX1
230087_at	PRIMA1	proline rich membrane anchor 1	NM_178013	0.0410344	1.76205		PRIMA1
215231_at	PRKAG2	Protein kinase, AMP-activated, gamma 2 non-catalytic subunit	NM_001040633 /// NM_016203 /// NM_024429	0.000814779	1.5775		PRKAG2
218764_at	PRKCH	protein kinase C, eta	NM_006255	0.0119195	3.66903		PRKCH
213518_at	PRKCI	protein kinase C, iota	NM_002740	0.0138201	1.81587		PRKCI
210038_at	PRKCQ	protein kinase C, theta	NM_006257	0.0204651	2.04719		PRKCQ
202178_at	PRKCZ	protein kinase C, zeta	NM_001033581 /// NM_001033582 /// NM_002744	0.00595699	4.07612		PRKCZ
227629_at	PRLR	prolactin receptor	NM_000949	0.00444282	4.38666		PRLR
214203_s_at	PRODH	proline dehydrogenase (oxidase) 1	NM_016335	0.0118681	3.17996		PRODH
239528_at	PROM2	prominin 2	NM_001165977 /// NM_001165978 /// NM_144707	0.0141982	1.57381		PROM2
226961_at	PRR15	proline rich 15	NM_175887	0.00172601	4.61714		PRR15
219127_at	PRR15L	proline rich 15-like	NM_024320	4.60475e-05	8.615		PRR15L
47069_at	PRR5	proline rich 5 (renal)	NM_001017528 /// NM_001017529 /// NM_001017530 /// NM_015366 /// NM_181333	0.00543821	2.86239		PRR5
205617_at	PRRG2	proline rich Gla (G-carboxyglutamic acid) 2	NM_000951	0.00326724	1.90916		PRRG2
207291_at	PRRG4	proline rich Gla (G-carboxyglutamic acid) 4 (transmembrane)	NM_024081	0.0037611	2.96972		PRRG4
205847_at	PRSS22	protease, serine, 22	NM_022119	0.0141155	1.55737		PRSS22
232074_at	PRSS27	protease, serine 27	NM_031948	0.0184736	1.58184		PRSS27
202525_at	PRSS8	protease, serine, 8	NM_002773	6.63238e-05	9.06989		PRSS8
209599_s_at	PRUNE	prune homolog (Drosophila)	NM_021222	0.0482412	1.79783		PRUNE
203317_at	PSD4	pleckstrin and Sec7 domain containing 4	NM_012455	0.000135472	1.92064		PSD4
211661_x_at	PTAFR	platelet-activating factor receptor	NM_000952 /// NM_001164721 /// NM_001164722 /// NM_001164723	0.0185943	1.96487		PTAFR
206631_at	PTGER2	prostaglandin E receptor 2 (subtype EP2), 53kDa	NM_000956	0.0172712	1.71831		PTGER2
207388_s_at	PTGES	prostaglandin E synthase	NM_004878	0.0113435	1.62954		PTGES
203555_at	PTPN18	protein tyrosine phosphatase, non-receptor type 18 (brain-derived)	NM_001142370 /// NM_014369	0.0314657	1.68179		PTPN18
227944_at	PTPN3	protein tyrosine phosphatase, non-receptor type 3	NM_001145368 /// NM_001145369 /// NM_001145370 /// NM_001145371 /// NM_001145372	0.0144326	2.19044		PTPN3
206687_s_at	PTPN6	protein tyrosine phosphatase, non-receptor type 6	NM_002831 /// NM_080548 /// NM_080549	0.0358798	2.2914		PTPN6
200635_s_at	PTPRF	protein tyrosine phosphatase, receptor type, F	NM_002840 /// NM_130440	0.0420756	1.76923		PTPRF
204469_at	PTPRZ1	protein tyrosine phosphatase, receptor-type, Z polypeptide 1	NM_002851	0.022041	2.02847		PTPRZ1
216221_s_at	PUM2	pumilio homolog 2 (Drosophila)	NM_015317	0.0485342	1.55924		PUM2
225211_at	PVRL1	poliovirus receptor-related 1 (herpesvirus entry mediator C)	NM_002855 /// NM_203285 /// NM_203286	0.000766169	2.03325		PVRL1
223540_at	PVRL4	poliovirus receptor-related 4	NM_030916	0.000221686	2.72694		PVRL4
227999_at	PWWP2B	PWWP domain containing 2B	NM_001098637 /// NM_138499	0.00935991	2.1134		PWWP2B
204044_at	QPRT	quinolinate phosphoribosyltransferase	NM_014298	5.41566e-05	3.01434		QPRT
219681_s_at	RAB11FIP1	RAB11 family interacting protein 1 (class I)	NM_001002233 /// NM_001002814 /// NM_025151	0.0217178	2.03545		RAB11FIP1
225746_at	RAB11FIP4	RAB11 family interacting protein 4 (class II)	NM_032932	0.00456733	2.15979		RAB11FIP4
59697_at	RAB15	RAB15, member RAS onocogene family	NM_198686	0.000242649	1.73477		RAB15
218931_at	RAB17	RAB17, member RAS oncogene family	NM_022449 /// NR_033308	2.81507e-06	3.28859		RAB17
219622_at	RAB20	RAB20, member RAS oncogene family	NM_017817	0.0172756	1.75405		RAB20
218186_at	RAB25	RAB25, member RAS oncogene family	NM_020387	9.48392e-09	25.2521		RAB25
50965_at	RAB26	RAB26, member RAS oncogene family	NM_014353	0.0220329	2.08372		RAB26
219412_at	RAB38	RAB38, member RAS oncogene family	NM_022337	0.0254967	3.77188		RAB38
225001_at	RAB3D	RAB3D, member RAS oncogene family	NM_004283	0.000851336	4.11396		RAB3D
238853_at	RAB3IP	RAB3A interacting protein (rabin3)	NM_001024647 /// NM_022456 /// NM_175623 /// NM_175624 /// NM_175625	0.00637106	1.84809		RAB3IP
203573_s_at	RABGGTA	Rab geranylgeranyltransferase, alpha subunit	NM_004581 /// NM_182836	0.0281497	1.92422		RABGGTA
1552777_a_at	RAET1E	retinoic acid early transcript 1E	NM_139165	0.0101349	1.72477		RAET1E
219125_s_at	RAG1AP1	recombination activating gene 1 activating protein 1	NM_001122837 /// NM_001122839 /// NM_018845	0.0228499	1.51659		RAG1AP1
213049_at	RALGAPA1	Ral GTPase activating protein, alpha subunit 1 (catalytic)	NM_014990 /// NM_194301	0.0376396	1.69129		RALGAPA1
239660_at	RALGAPA2	Ral GTPase activating protein, alpha subunit 2 (catalytic)	NM_020343	0.0175047	1.87904		RALGAPA2
204199_at	RALGPS1	Ral GEF with PH domain and SH3 binding motif 1	NM_014636	0.000260605	3.84451		RALGPS1
203911_at	RAP1GAP	RAP1 GTPase activating protein	NM_001145657 /// NM_001145658 /// NM_002885	0.0103925	1.9338		RAP1GAP
213280_at	RAP1GAP2	RAP1 GTPase activating protein 2	NM_001100398 /// NM_015085	0.0367788	2.97723		RAP1GAP2
210051_at	RAPGEF3	Rap guanine nucleotide exchange factor (GEF) 3	NM_001098531 /// NM_001098532 /// NM_006105	0.00718416	2.00265		RAPGEF3
204680_s_at	RAPGEF5	Rap guanine nucleotide exchange factor (GEF) 5	NM_012294	0.000486329	1.61926		RAPGEF5
1553986_at	RASEF	RAS and EF-hand domain containing	NM_152573	0.00652782	4.23475		RASEF
230563_at	RASGEF1A	RasGEF domain family, member 1A	NM_145313	0.0317842	3.3431		RASGEF1A
235638_at	RASSF6	Ras association (RalGDS/AF-6) domain family member 6	NM_177532 /// NM_201431	0.0362475	1.58844		RASSF6
228571_at	RBAK	RB-associated KRAB zinc finger	NM_021163	0.0256886	1.50872		RBAK
232549_at	RBM11	RNA binding motif protein 11	NM_144770	0.0321963	1.93851		RBM11
222496_s_at	RBM47	RNA binding motif protein 47	NM_001098634 /// NM_019027	0.00962146	2.01929		RBM47
225467_s_at	RDH13	retinol dehydrogenase 13 (all-trans/9-cis)	NM_001145971 /// NM_138412 /// NR_027381 /// NR_027382	0.00787239	1.53506		RDH13
221686_s_at	RECQL5	RecQ protein-like 5	NM_001003715 /// NM_001003716 /// NM_004259	0.00707458	1.59499		RECQL5
204364_s_at	REEP1	receptor accessory protein 1	NM_001164730 /// NM_001164731 /// NM_001164732 /// NM_022912	0.0171317	1.6801		REEP1
208873_s_at	REEP5	receptor accessory protein 5	NM_005669	0.0155405	1.59978		REEP5
226597_at	REEP6	receptor accessory protein 6	NM_138393	0.0481083	3.04991		REEP6
206036_s_at	REL	v-rel reticuloendotheliosis viral oncogene homolog (avian)	NM_002908	0.0498852	2.12839		REL
244745_at	RERG	RAS-like, estrogen-regulated, growth inhibitor	NM_032918	0.0312454	2.51319		RERG
1552617_a_at	RFWD2	ring finger and WD repeat domain 2	NM_001001740 /// NM_022457	0.021859	1.65329		RFWD2
228877_at	RGL3	ral guanine nucleotide dissociation stimulator-like 3	NM_001035223 /// NM_001161616	0.00100648	1.87373		RGL3
220510_at	RHBG	Rh family, B glycoprotein (gene/pseudogene)	NM_020407 /// NR_026549	0.0371818	1.53213		RHBG
212099_at	RHOB	ras homolog gene family, member B	NM_004040	0.0172851	1.57376		RHOB
204951_at	RHOH	ras homolog gene family, member H	NM_004310	0.00286993	1.67342		RHOH
241990_at	RHOV	ras homolog gene family, member V	NM_133639	0.00686195	4.98856		RHOV
212479_s_at	RMND5A	required for meiotic nuclear division 5 homolog A (S. cerevisiae)	NM_022780	0.00451016	1.53835		RMND5A
234700_s_at	RNASE7	ribonuclease, RNase A family, 7	NM_032572	1.06063e-05	1.88165		RNASE7
207801_s_at	RNF10	ring finger protein 10	NM_014868	0.0233217	1.54703		RNF10
202636_at	RNF103	ring finger protein 103	NM_005667	0.000777703	1.61851		RNF103
228153_at	RNF144B	ring finger protein 144B	NM_182757	0.0328614	5.81123		RNF144B
1557545_s_at	RNF165	ring finger protein 165	NM_152470	0.00797558	2.90252		RNF165
219916_s_at	RNF39	ring finger protein 39	NM_025236 /// NM_170769	0.0424512	1.98099		RNF39
203286_at	RNF44	ring finger protein 44	NM_014901	0.0234346	2.28313		RNF44
208270_s_at	RNPEP	arginyl aminopeptidase (aminopeptidase B)	NM_020216	0.02945	2.20782		RNPEP
201003_x_at	RNPEP /// TMEM189 /// TMEM189-UBE2V1 /// UBE2V1	arginyl aminopeptidase (aminopeptidase B) /// transmembrane protein 189 /// TMEM	NM_001032288 /// NM_001162505 /// NM_003349 /// NM_020216 /// NM_021988 /// NM_0	0.0381286	2.06459		RNPEP			TMEM189			TMEM189-UBE2V1			UBE2V1
228806_at	RORC	RAR-related orphan receptor C	NM_001001523 /// NM_005060	0.000279007	2.32791		RORC
207569_at	ROS1	c-ros oncogene 1 , receptor tyrosine kinase	NM_002944	1.18506e-05	2.0192		ROS1
212553_at	RPRD2	regulation of nuclear pre-mRNA domain containing 2	NM_015203	0.0400728	1.54244		RPRD2
204635_at	RPS6KA5	ribosomal protein S6 kinase, 90kDa, polypeptide 5	NM_004755 /// NM_182398	0.0396685	1.75365		RPS6KA5
228502_at	RPS6KA6	ribosomal protein S6 kinase, 90kDa, polypeptide 6	NM_014496	0.0351104	1.62594		RPS6KA6
203704_s_at	RREB1	ras responsive element binding protein 1	NM_001003698 /// NM_001003699 /// NM_001003700 /// NM_001168344	0.0141457	1.77233		RREB1
230093_at	RSPH1	radial spoke head 1 homolog (Chlamydomonas)	NM_080860	0.00549794	1.69919		RSPH1
206467_x_at	RTEL1 /// TNFRSF6B	regulator of telomere elongation helicase 1 /// tumor necrosis factor receptor s	NM_003823 /// NM_016434 /// NM_032945 /// NM_032957	0.0135794	2.03905		RTEL1			TNFRSF6B
225150_s_at	RTKN	rhotekin	NM_001015055 /// NM_001015056 /// NM_033046	0.0412787	4.11679		RTKN
34408_at	RTN2	reticulon 2	NM_005619 /// NM_206900 /// NM_206901	0.0334106	1.76304		RTN2
205863_at	S100A12	S100 calcium binding protein A12	NM_005621	0.0401815	1.65977		S100A12
218677_at	S100A14	S100 calcium binding protein A14	NM_020672	0.00519188	48.3401		S100A14
204351_at	S100P	S100 calcium binding protein P	NM_005980	0.00107004	48.0696		S100P
214456_x_at	SAA1 /// SAA2	serum amyloid A1 /// serum amyloid A2	NM_000331 /// NM_001127380 /// NM_001178006 /// NM_030754 /// NM_199161	0.00180463	4.87013		SAA1			SAA2
207096_at	SAA4	serum amyloid A4, constitutive	NM_006512	9.48827e-05	2.35784		SAA4
206893_at	SALL1	sal-like 1 (Drosophila)	NM_001127892 /// NM_002968	0.0311328	2.09738		SALL1
1555638_a_at	SAMSN1	SAM domain, SH3 domain and nuclear localization signals 1	NM_022136	0.00131143	1.66357		SAMSN1
226549_at	SBK1	SH3-binding domain kinase 1	NM_001024401	0.000985055	1.68491		SBK1
232421_at	SCARB1	scavenger receptor class B, member 1	NM_001082959 /// NM_005505	0.00987214	2.15238		SCARB1
206378_at	SCGB2A2	secretoglobin, family 2A, member 2	NM_002411	0.0430309	10.3403		SCGB2A2
1552365_at	SCIN	scinderin	NM_001112706 /// NM_033128	0.00192984	4.60431		SCIN
203453_at	SCNN1A	sodium channel, nonvoltage-gated 1 alpha	NM_001038 /// NM_001159575 /// NM_001159576	0.00539286	28.8666		SCNN1A
241436_at	SCNN1G	sodium channel, nonvoltage-gated 1, gamma	NM_001039	0.000340314	7.01619		SCNN1G
44669_at	SDHAF1	succinate dehydrogenase complex assembly factor 1	NM_001042631	0.0137673	1.52226		SDHAF1
230316_at	SEC14L2	SEC14-like 2 (S. cerevisiae)	NM_012429 /// NM_033382	5.43692e-05	1.63574		SEC14L2
214433_s_at	SELENBP1	selenium binding protein 1	NM_003944	0.00191607	4.85827		SELENBP1
209730_at	SEMA3F	sema domain, immunoglobulin domain (Ig), short basic domain, secreted, (semaphor	NM_004186	0.0395807	1.66453		SEMA3F
219689_at	SEMA3G	sema domain, immunoglobulin domain (Ig), short basic domain, secreted, (semaphor	NM_020163	0.0127718	1.5045		SEMA3G
234072_at	SEMA4A	sema domain, immunoglobulin domain (Ig), transmembrane domain (TM) and short cyt	NM_022367	4.90986e-06	1.53664		SEMA4A
201427_s_at	SEPP1	selenoprotein P, plasma, 1	NM_001085486 /// NM_001093726 /// NM_005410	0.0124942	25.4262		SEPP1
1555851_s_at	SEPW1	selenoprotein W, 1	NM_003009	0.0297209	1.77697		SEPW1
200970_s_at	SERP1	stress-associated endoplasmic reticulum protein 1	NM_014445	0.0335679	1.54176		SERP1
211361_s_at	SERPINB13	serpin peptidase inhibitor, clade B (ovalbumin), member 13	NM_012397	6.02361e-07	4.4267		SERPINB13
209720_s_at	SERPINB3	serpin peptidase inhibitor, clade B (ovalbumin), member 3	NM_006919	0.0181195	2.05265		SERPINB3
1555551_at	SERPINB5	serpin peptidase inhibitor, clade B (ovalbumin), member 5	NM_002639	0.000542131	2.14253		SERPINB5
218346_s_at	SESN1	sestrin 1	NM_014454	0.00761906	2.43443		SESN1
1554555_a_at	SETD6	SET domain containing 6	NM_001160305 /// NM_024860	0.00737431	2.16733		SETD6
203155_at	SETDB1	SET domain, bifurcated 1	NM_001145415 /// NM_012432 /// NR_026977	0.0258776	1.67335		SETDB1
227210_at	SFMBT2	Scm-like with four mbt domains 2	NM_001029880	0.041672	2.3632		SFMBT2
221768_at	SFPQ	Splicing factor proline/glutamine-rich (polypyrimidine tract binding protein ass	NM_005066	0.0128435	1.74986		SFPQ
226639_at	SFT2D3	SFT2 domain containing 3	NM_032740	0.00830138	1.84052		SFT2D3
233903_s_at	SGEF	Src homology 3 domain-containing guanine nucleotide exchange factor	NM_015595	0.00665019	1.88168		SGEF
212322_at	SGPL1	sphingosine-1-phosphate lyase 1	NM_003901	0.0150377	1.5408		SGPL1
238567_at	SGPP2	sphingosine-1-phosphate phosphotase 2	NM_152386	0.00913095	2.80651		SGPP2
222169_x_at	SH2D3A	SH2 domain containing 3A	NM_005490	0.00838337	1.55195		SH2D3A
204019_s_at	SH3YL1	SH3 domain containing, Ysc84-like 1 (S. cerevisiae)	NM_001159597 /// NM_015677	3.67446e-05	9.43288		SH3YL1
213307_at	SHANK2	SH3 and multiple ankyrin repeat domains 2	NM_012309 /// NM_133266	0.000277694	3.08675		SHANK2
219734_at	SIDT1	SID1 transmembrane family, member 1	NM_017699	5.97362e-05	4.40065		SIDT1
208078_s_at	SIK1	salt-inducible kinase 1	NM_173354	0.0219647	1.72847		SIK1
222939_s_at	SLC16A10	solute carrier family 16, member 10 (aromatic amino acid transporter)	NM_018593	0.0231213	1.84323		SLC16A10
238029_s_at	SLC16A14	solute carrier family 16, member 14 (monocarboxylic acid transporter 14)	NM_152527	0.0470826	20.1341		SLC16A14
205234_at	SLC16A4	solute carrier family 16, member 4 (monocarboxylic acid transporter 5)	NM_004696	0.0294276	2.40925		SLC16A4
225491_at	SLC1A2	solute carrier family 1 (glial high affinity glutamate transporter), member 2	NM_004171	0.00225466	2.73432		SLC1A2
228497_at	SLC22A15	solute carrier family 22, member 15	NM_018420	0.0359677	2.67238		SLC22A15
218675_at	SLC22A17	solute carrier family 22, member 17	NM_016609 /// NM_020372	0.0427475	1.53051		SLC22A17
204981_at	SLC22A18	solute carrier family 22, member 18	NM_002555 /// NM_183233	0.0195424	1.82684		SLC22A18
205074_at	SLC22A5	solute carrier family 22 (organic cation/carnitine transporter), member 5	NM_003060	0.0344344	2.74726		SLC22A5
57588_at	SLC24A3	solute carrier family 24 (sodium/potassium/calcium exchanger), member 3	NM_020689	0.0386248	1.77806		SLC24A3
201919_at	SLC25A36	solute carrier family 25, member 36	NM_001104647 /// NM_018155	0.0410331	2.1365		SLC25A36
204717_s_at	SLC29A2	solute carrier family 29 (nucleoside transporters), member 2	NM_001532	0.00127459	3.04681		SLC29A2
221024_s_at	SLC2A10	solute carrier family 2 (facilitated glucose transporter), member 10	NM_030777	0.000478435	2.3795		SLC2A10
218928_s_at	SLC37A1	solute carrier family 37 (glycerol-3-phosphate transporter), member 1	NM_018964	0.0043371	3.38401		SLC37A1
217778_at	SLC39A1	solute carrier family 39 (zinc transporter), member 1	NM_014437	0.0395211	1.63366		SLC39A1
227046_at	SLC39A11	solute carrier family 39 (metal ion transporter), member 11	NM_001159770 /// NM_139177	0.000904961	3.07542		SLC39A11
1558703_at	SLC46A1	solute carrier family 46 (folate transporter), member 1	NM_080669	0.0484412	2.63986		SLC46A1
48106_at	SLC48A1	solute carrier family 48 (heme transporter), member 1	NM_017842	0.0382402	1.50486		SLC48A1
228935_at	SLC4A8	solute carrier family 4, sodium bicarbonate cotransporter, member 8	NM_001039960 /// NM_004858	0.0369145	1.63503		SLC4A8
204087_s_at	SLC5A6	solute carrier family 5 (sodium-dependent vitamin transporter), member 6	NM_021095 /// NR_028323	0.0231982	1.90697		SLC5A6
240419_at	SLC6A15	solute carrier family 6 (neutral amino acid transporter), member 15	NM_001146335 /// NM_018057 /// NM_182767	0.0390916	2.75979		SLC6A15
202752_x_at	SLC7A8	solute carrier family 7 (amino acid transporter, L-type), member 8	NM_012244 /// NM_182728	0.0219922	1.63011		SLC7A8
201349_at	SLC9A3R1	solute carrier family 9 (sodium/hydrogen exchanger), member 3 regulator 1	NM_004252	1.85321e-05	3.36622		SLC9A3R1
203021_at	SLPI	secretory leukocyte peptidase inhibitor	NM_003064	0.0185914	19.7681		SLPI
201827_at	SMARCD2	SWI/SNF related, matrix associated, actin dependent regulator of chromatin, subf	NM_001098426 /// NM_003077	0.00596413	3.05566		SMARCD2
205309_at	SMPDL3B	sphingomyelin phosphodiesterase, acid-like 3B	NM_001009568 /// NM_014474	0.00833548	2.61189		SMPDL3B
209877_at	SNCG	synuclein, gamma (breast cancer-specific protein 1)	NM_003087	0.0305793	1.75256		SNCG
218032_at	SNN	stannin	NM_003498	0.0480734	1.85091		SNN
218404_at	SNX10	sorting nexin 10	NM_013322	0.0209334	3.6148		SNX10
221498_at	SNX27	sorting nexin family member 27	NM_030918	0.00315147	1.75788		SNX27
204432_at	SOX12	SRY (sex determining region Y)-box 12	NM_006943	0.0298753	1.7425		SOX12
209736_at	SOX13	SRY (sex determining region Y)-box 13	NM_005686	0.00303518	1.54348		SOX13
206122_at	SOX15	SRY (sex determining region Y)-box 15	NM_006942	0.0116863	2.0466		SOX15
224013_s_at	SOX7	SRY (sex determining region Y)-box 7	NM_031439	0.00293853	2.05153		SOX7
228975_at	SP6	Sp6 transcription factor	NM_199262	0.0454649	1.70495		SP6
225564_at	SPATA13	spermatogenesis associated 13	NM_001166271 /// NM_153023	0.0173285	2.0381		SPATA13
229331_at	SPATA18	spermatogenesis associated 18 homolog (rat)	NM_145263	0.000550981	4.11143		SPATA18
213441_x_at	SPDEF	SAM pointed domain containing ets transcription factor	NM_012391	0.00142624	1.70581		SPDEF
235546_at	SPINT1	serine peptidase inhibitor, Kunitz type 1	NM_001032367 /// NM_003710 /// NM_181642	0.0158232	2.20807		SPINT1
210715_s_at	SPINT2	serine peptidase inhibitor, Kunitz type, 2	NM_001166103 /// NM_021102	0.00334945	44.3757		SPINT2
203458_at	SPR	sepiapterin reductase (7,8-dihydrobiopterin:NADP+ oxidoreductase)	NM_003124	0.0468227	1.69499		SPR
214549_x_at	SPRR1A	small proline-rich protein 1A	NM_005987	3.26079e-07	3.18702		SPRR1A
205064_at	SPRR1B	small proline-rich protein 1B (cornifin)	NM_003125	5.62924e-07	12.0817		SPRR1B
208539_x_at	SPRR2B	small proline-rich protein 2B	NM_001017418	5.8325e-08	2.19177		SPRR2B
218990_s_at	SPRR3	small proline-rich protein 3	NM_001097589 /// NM_005416	0.042681	3.05469		SPRR3
46256_at	SPSB3	splA/ryanodine receptor domain and SOCS box containing 3	NM_080861	0.0303653	1.63353		SPSB3
225095_at	SPTLC2	Serine palmitoyltransferase, long chain base subunit 2	NM_004863	0.011629	2.10948		SPTLC2
38766_at	SRCAP	Snf2-related CREBBP activator protein	NM_006662	0.00899022	1.64632		SRCAP
222750_s_at	SRD5A3	steroid 5 alpha-reductase 3	NM_024592	0.0105784	2.26521		SRD5A3
232869_at	SRGAP3	SLIT-ROBO Rho GTPase activating protein 3	NM_001033117 /// NM_014850	0.0263936	1.61314		SRGAP3
207435_s_at	SRRM2	serine/arginine repetitive matrix 2	NM_016333	0.0220671	1.64784		SRRM2
219919_s_at	SSH3	slingshot homolog 3 (Drosophila)	NM_017857	0.00144706	1.89629		SSH3
202005_at	ST14	suppression of tumorigenicity 14 (colon carcinoma)	NM_021978	0.00280562	8.52058		ST14
201998_at	ST6GAL1	ST6 beta-galactosamide alpha-2,6-sialyltranferase 1	NM_003032 /// NM_173216 /// NM_173217	0.0181949	8.32614		ST6GAL1
204542_at	ST6GALNAC2	ST6 (alpha-N-acetyl-neuraminyl-2,3-beta-galactosyl-1,3)-N-acetylgalactosaminide	NM_006456	0.0223341	7.95129		ST6GALNAC2
232322_x_at	STARD10	StAR-related lipid transfer (START) domain containing 10	NM_006645	3.32271e-06	4.23988		STARD10
235852_at	STON2	Stonin 2	NM_033104	0.00313807	1.51415		STON2
229513_at	STRBP	spermatid perinuclear RNA binding protein	NM_001171137 /// NM_018387 /// NR_033234	0.00398137	2.0138		STRBP
227422_at	STRN	striatin, calmodulin binding protein	NM_003162	0.0440362	1.514		STRN
217874_at	SUCLG1	succinate-CoA ligase, alpha subunit	NM_003849	0.0416336	1.58258		SUCLG1
224974_at	SUDS3	suppressor of defective silencing 3 homolog (S. cerevisiae)	NM_022491	0.0281497	1.61295		SUDS3
203615_x_at	SULT1A1	sulfotransferase family, cytosolic, 1A, phenol-preferring, member 1	NM_001055 /// NM_177529 /// NM_177530 /// NM_177534 /// NM_177536	0.000406964	2.91878		SULT1A1
207122_x_at	SULT1A2	sulfotransferase family, cytosolic, 1A, phenol-preferring, member 2	NM_001054 /// NM_177528	0.00194408	2.23384		SULT1A2
210580_x_at	SULT1A3 /// SULT1A4	sulfotransferase family, cytosolic, 1A, phenol-preferring, member 3 /// sulfotra	NM_001017389 /// NM_001017390 /// NM_003166 /// NM_177552	0.00305154	2.24403		SULT1A3			SULT1A4
219934_s_at	SULT1E1	sulfotransferase family 1E, estrogen-preferring, member 1	NM_005420	0.0127639	3.06978		SULT1E1
205759_s_at	SULT2B1	sulfotransferase family, cytosolic, 2B, member 1	NM_004605 /// NM_177973	0.0055336	2.12905		SULT2B1
204067_at	SUOX	sulfite oxidase	NM_000456 /// NM_001032386 /// NM_001032387	0.0229112	1.63242		SUOX
204295_at	SURF1	surfeit 1	NM_003172	0.0345756	1.52021		SURF1
219389_at	SUSD4	sushi domain containing 4	NM_001037175 /// NM_017982	0.011572	1.77425		SUSD4
218242_s_at	SUV420H1	suppressor of variegation 4-20 homolog 1 (Drosophila)	NM_016028 /// NM_017635	0.0419797	1.54676		SUV420H1
230006_s_at	SVIP	small VCP/p97-interacting protein	NM_148893	0.00407188	1.69374		SVIP
1554300_a_at	SVOPL	SVOP-like	NM_001139456 /// NM_174959	0.0468451	1.57054		SVOPL
218692_at	SYBU	syntabulin (syntaxin-interacting)	NM_001099743 /// NM_001099744 /// NM_001099745 /// NM_001099746 /// NM_001099747	0.0113114	6.64112		SYBU
206546_at	SYCP2	synaptonemal complex protein 2	NM_014258	0.000119302	4.42544		SYCP2
244023_at	SYK	spleen tyrosine kinase	NM_001135052 /// NM_001174167 /// NM_001174168 /// NM_003177 /// NR_024155 /// N	0.00136723	1.54839		SYK
204287_at	SYNGR1	synaptogyrin 1	NM_004711 /// NM_145731 /// NM_145738	0.00546517	1.82687		SYNGR1
201079_at	SYNGR2	synaptogyrin 2	NM_004710	0.00567169	2.2686		SYNGR2
229053_at	SYT17	synaptotagmin XVII	NM_016524	0.00760491	2.12518		SYT17
226167_at	SYT7	synaptotagmin VII	NM_004200	3.49794e-05	1.88709		SYT7
232802_at	SYT8	synaptotagmin VIII	NM_138567	0.0185664	2.55138		SYT8
227134_at	SYTL1	synaptotagmin-like 1	NM_032872	0.00271916	6.40522		SYTL1
242093_at	SYTL5	synaptotagmin-like 5	NM_001163334 /// NM_001163335 /// NM_138780	0.0451081	4.18133		SYTL5
202286_s_at	TACSTD2	tumor-associated calcium signal transducer 2	NM_002353	0.0142671	107.165		TACSTD2
225455_at	TADA1	transcriptional adaptor 1	NM_053053	0.0263006	1.51354		TADA1
221189_s_at	TARS2	threonyl-tRNA synthetase 2, mitochondrial (putative)	NM_025150	0.0104898	1.58337		TARS2
213912_at	TBC1D30	TBC1 domain family, member 30	XM_001716833 /// XM_002343179 /// XM_002344676 /// XM_002347341 /// XM_037557 //	2.33769e-06	7.33814		TBC1D30
226126_at	TBCK	TBC1 domain containing kinase	NM_001163435 /// NM_001163436 /// NM_001163437 /// NM_033115	0.0165898	2.17933		TBCK
234970_at	TC2N	tandem C2 domains, nuclear	NM_001128595 /// NM_001128596 /// NM_152332	0.000283454	5.57393		TC2N
231104_at	TDRD5	tudor domain containing 5	NM_173533	0.0465738	1.83068		TDRD5
223530_at	TDRKH	tudor and KH domain containing	NM_001083963 /// NM_001083964 /// NM_001083965 /// NM_006862	0.0447079	2.27434		TDRKH
214754_at	TET3	tet oncogene family member 3	NM_144993	0.00328914	1.52594		TET3
205287_s_at	TFAP2C	transcription factor AP-2 gamma (activating enhancer binding protein 2 gamma)	NM_003222	0.0175515	1.88351		TFAP2C
229341_at	TFCP2L1	transcription factor CP2-like 1	NM_014553	0.000198846	2.475		TFCP2L1
205009_at	TFF1	trefoil factor 1	NM_003225	0.0155398	6.49107		TFF1
204623_at	TFF3	trefoil factor 3 (intestinal)	NM_003226	0.00592	4.70378		TFF3
209747_at	TGFB3	transforming growth factor, beta 3	NM_003239	0.0164526	1.77559		TGFB3
1554608_at	TGOLN2	trans-golgi network protein 2	NM_006464	0.00127274	2.61671		TGOLN2
203887_s_at	THBD	thrombomodulin	NM_000361	0.0123582	2.2587		THBD
219044_at	THNSL2	threonine synthase-like 2 (S. cerevisiae)	NM_018271	0.00954509	1.90304		THNSL2
229657_at	THRB	thyroid hormone receptor, beta (erythroblastic leukemia viral (v-erb-a) oncogene	NM_000461 /// NM_001128176 /// NM_001128177	0.00136849	2.96389		THRB
219477_s_at	THSD1 /// THSD1P1	thrombospondin, type I, domain containing 1 /// thrombospondin, type I, domain c	NM_018676 /// NM_199263 /// NR_002816	1.03568e-05	3.31639		THSD1			THSD1P1
213135_at	TIAM1	T-cell lymphoma invasion and metastasis 1	NM_003253	0.0444212	2.04509		TIAM1
232017_at	TJP2	tight junction protein 2 (zona occludens 2)	NM_001170414 /// NM_001170415 /// NM_001170416 /// NM_001170630 /// NM_004817 //	0.03002	1.65428		TJP2
213412_at	TJP3	tight junction protein 3 (zona occludens 3)	NM_014428	4.15137e-06	2.38731		TJP3
227804_at	TLCD1	TLC domain containing 1	NM_001160407 /// NM_138463	0.00923511	1.7911		TLCD1
204924_at	TLR2	toll-like receptor 2	NM_003264	0.02531	1.87745		TLR2
210166_at	TLR5	toll-like receptor 5	NM_003268	0.0373524	1.52881		TLR5
210130_s_at	TM7SF2	transmembrane 7 superfamily member 2	NM_003273	0.000886368	1.825		TM7SF2
217974_at	TM7SF3	transmembrane 7 superfamily member 3	NM_016551	0.0185102	2.0559		TM7SF3
226403_at	TMC4	transmembrane channel-like 4	NM_001145303 /// NM_144686	0.0136369	5.22213		TMC4
214958_s_at	TMC6	transmembrane channel-like 6	NM_001127198 /// NM_007267	0.0282809	1.71345		TMC6
225822_at	TMEM125	transmembrane protein 125	NM_144626	0.000145182	3.24876		TMEM125
218834_s_at	TMEM132A	transmembrane protein 132A	NM_017870 /// NM_178031	0.0105249	1.67985		TMEM132A
218531_at	TMEM134	transmembrane protein 134	NM_001078650 /// NM_001078651 /// NM_025124	0.00324588	1.93676		TMEM134
228624_at	TMEM144	transmembrane protein 144	NM_018342	0.0146968	2.34555		TMEM144
226239_at	TMEM150A	transmembrane protein 150A	NM_001031738 /// NM_153342 /// NR_033179	0.0191801	1.64429		TMEM150A
225487_at	TMEM18	transmembrane protein 18	NM_152834	0.00205846	1.57569		TMEM18
238578_at	TMEM182	transmembrane protein 182	NM_144632	0.0415746	1.50634		TMEM182
212165_at	TMEM183A /// TMEM183B	transmembrane protein 183A /// transmembrane protein 183B	NM_001079809 /// NM_138391	0.00141409	1.67514		TMEM183A			TMEM183B
1558281_a_at	TMEM184A	transmembrane protein 184A	NM_001097620	0.00113987	3.31799		TMEM184A
223628_at	TMEM191A	transmembrane protein 191A	NR_026815	0.000601459	2.43919		TMEM191A
213285_at	TMEM30B	transmembrane protein 30B	NM_001017970	4.85193e-07	10.6775		TMEM30B
226226_at	TMEM45B	transmembrane protein 45B	NM_138788	0.00904785	2.14086		TMEM45B
214833_at	TMEM63A	transmembrane protein 63A	NM_014698	0.0349696	2.02136		TMEM63A
227733_at	TMEM63C	transmembrane protein 63C	NM_020431	0.0249416	2.54583		TMEM63C
223544_at	TMEM79	transmembrane protein 79	NM_032323 /// NR_026678	0.00051389	1.76307		TMEM79
220431_at	TMPRSS11E	transmembrane protease, serine 11E	NM_001099662 /// NM_014058	0.0140069	1.50522		TMPRSS11E
223659_at	TMPRSS13	transmembrane protease, serine 13	NM_001077263	0.00184924	2.08821		TMPRSS13
226553_at	TMPRSS2	transmembrane protease, serine 2	NM_001135099 /// NM_005656	0.0215569	2.13452		TMPRSS2
220177_s_at	TMPRSS3	transmembrane protease, serine 3	NM_024022 /// NM_032405 /// NR_027348	0.0297673	4.01621		TMPRSS3
226931_at	TMTC1	transmembrane and tetratricopeptide repeat containing 1	NM_175861	0.0458553	2.13734		TMTC1
228574_at	TMTC2	Transmembrane and tetratricopeptide repeat containing 2	NM_152588	0.0412229	1.61386		TMTC2
211495_x_at	TNFSF12-TNFSF13 /// TNFSF13	TNFSF12-TNFSF13 readthrough /// tumor necrosis factor (ligand) superfamily, memb	NM_003808 /// NM_172087 /// NM_172088 /// NM_172089	0.0301826	1.6428		TNFSF12-TNFSF13			TNFSF13
210314_x_at	TNFSF13	tumor necrosis factor (ligand) superfamily, member 13	NM_003808 /// NM_172087 /// NM_172088	0.0270473	3.10186		TNFSF13
206393_at	TNNI2	troponin I type 2 (skeletal, fast)	NM_001145829 /// NM_001145841 /// NM_003282	0.0164068	3.41984		TNNI2
230398_at	TNS4	tensin 4	NM_032865	5.68757e-05	5.03381		TNS4
202704_at	TOB1	transducer of ERBB2, 1	NM_005749	0.000141977	2.99011		TOB1
225802_at	TOP1MT	topoisomerase (DNA) I, mitochondrial	NM_052963	0.0187295	1.60379		TOP1MT
203421_at	TP53I11	tumor protein p53 inducible protein 11	NM_001076787 /// NM_006034	0.00721221	1.64769		TP53I11
210886_x_at	TP53TG1	TP53 target 1 (non-protein coding)	NR_015381	0.00954794	3.01432		TP53TG1
209863_s_at	TP63	tumor protein p63	NM_001114978 /// NM_001114979 /// NM_001114980 /// NM_001114981 /// NM_001114982	0.00983281	2.15624		TP63
201690_s_at	TPD52	tumor protein D52	NM_001025252 /// NM_001025253 /// NM_005079	0.0129597	2.14208		TPD52
210372_s_at	TPD52L1	tumor protein D52-like 1	NM_001003395 /// NM_001003396 /// NM_001003397 /// NM_003287	0.0033488	10.5419		TPD52L1
224164_at	TPM3	tropomyosin 3	NM_001043351 /// NM_001043352 /// NM_001043353 /// NM_152263 /// NM_153649	0.00602196	1.52908		TPM3
231932_at	TRAF3IP3	TRAF3 interacting protein 3	NM_025228	0.00586669	2.27265		TRAF3IP3
211899_s_at	TRAF4	TNF receptor-associated factor 4	NM_004295	0.0265095	1.581		TRAF4
223029_s_at	TRAF7	TNF receptor-associated factor 7	NM_032271	0.0108553	1.54264		TRAF7
204985_s_at	TRAPPC6A	trafficking protein particle complex 6A	NM_024108	7.84126e-05	3.09604		TRAPPC6A
218145_at	TRIB3	tribbles homolog 3 (Drosophila)	NM_021158	0.0342954	1.71204		TRIB3
205151_s_at	TRIL	TLR4 interactor with leucine rich repeats	NM_014817	0.00969387	3.23243		TRIL
213293_s_at	TRIM22	tripartite motif-containing 22	NM_006074	0.0112459	1.62062		TRIM22
202504_at	TRIM29	tripartite motif-containing 29	NM_012101	0.0264369	7.83366		TRIM29
235476_at	TRIM59	tripartite motif-containing 59	NM_173084	0.00857129	4.58027		TRIM59
239694_at	TRIM7	tripartite motif-containing 7	NM_033342 /// NM_203293 /// NM_203294 /// NM_203295 /// NM_203296 /// NM_203297	0.00782771	1.71898		TRIM7
205238_at	TRMT2B	TRM2 tRNA methyltransferase 2 homolog B (S. cerevisiae)	NM_001167970 /// NM_001167971 /// NM_001167972 /// NM_024917	0.0227909	1.66093		TRMT2B
227862_at	TRNP1	TMF1-regulated nuclear protein 1	NM_001013642	0.0175517	1.80166		TRNP1
224218_s_at	TRPS1	trichorhinophalangeal syndrome I	NM_014112	0.012553	2.25347		TRPS1
208763_s_at	TSC22D3	TSC22 domain family, member 3	NM_001015881 /// NM_004089 /// NM_198057	0.00394481	8.65389		TSC22D3
225879_at	TSEN54	tRNA splicing endonuclease 54 homolog (S. cerevisiae)	NM_207346	0.0338181	1.63247		TSEN54
238973_s_at	TSNAX	translin-associated factor X	NM_005999	0.00472616	1.74127		TSNAX
209114_at	TSPAN1	tetraspanin 1	NM_005727	0.00462063	4.60526		TSPAN1
217979_at	TSPAN13	tetraspanin 13	NM_014399	4.0757e-06	9.1016		TSPAN13
218693_at	TSPAN15	tetraspanin 15	NM_012339	0.00122361	2.57875		TSPAN15
36936_at	TSTA3	tissue specific transplantation antigen P35B	NM_003313	0.0339952	1.5325		TSTA3
226482_s_at	TSTD1	thiosulfate sulfurtransferase (rhodanese)-like domain containing 1	NM_001113205 /// NM_001113206 /// NM_001113207	0.0178188	7.5664		TSTD1
235651_at	TTC22	tetratricopeptide repeat domain 22	NM_001114108 /// NM_017904	0.0381419	5.14804		TTC22
210652_s_at	TTC39A	tetratricopeptide repeat domain 39A	NM_001080494 /// NM_001144832	2.55067e-08	9.24014		TTC39A
1556665_at	TTC6	tetratricopeptide repeat domain 6	XM_002344762 /// XM_002347426	0.0265861	1.59762		TTC6
213174_at	TTC9	tetratricopeptide repeat domain 9	NM_015351	0.00373012	2.20696		TTC9
222361_at	TUBBP5	tubulin, beta pseudogene 5	NR_027156	0.000312768	3.09599		TUBBP5
226747_at	TXNDC16	thioredoxin domain containing 16	NM_001160047 /// NM_020784	0.0134772	1.61837		TXNDC16
217684_at	TYMS	thymidylate synthetase	NM_001071	0.00282048	1.51414		TYMS
238802_at	TYSND1	trypsin domain containing 1	NM_001040273 /// NM_173555	0.019678	1.6943		TYSND1
217978_s_at	UBE2Q1	ubiquitin-conjugating enzyme E2Q family member 1	NM_017582	0.0452832	1.65802		UBE2Q1
224513_s_at	UBQLN4	ubiquilin 4	NM_020131	0.040017	1.53996		UBQLN4
1555888_at	UBR5	Ubiquitin protein ligase E3 component n-recognin 5	NM_015902	0.0434758	2.83795		UBR5
208998_at	UCP2	uncoupling protein 2 (mitochondrial, proton carrier)	NM_003355	0.000585155	1.61928		UCP2
209333_at	ULK1	unc-51-like kinase 1 (C. elegans)	NM_003565	0.0381076	1.83999		ULK1
236448_at	UNC5A	unc-5 homolog A (C. elegans)	NM_133369	0.00386053	2.18609		UNC5A
202330_s_at	UNG	uracil-DNA glycosylase	NM_003362 /// NM_080911	0.0371086	1.5539		UNG
214624_at	UPK1A	uroplakin 1A	NM_007000	0.0454616	1.60189		UPK1A
210064_s_at	UPK1B	uroplakin 1B	NM_006952	0.0210665	2.31722		UPK1B
218367_x_at	USP21	ubiquitin specific peptidase 21	NM_001014443 /// NM_012475	0.0311515	1.72133		USP21
1563497_at	USP25	ubiquitin specific peptidase 25	NM_013396	0.0294297	1.72463		USP25
226035_at	USP31	ubiquitin specific peptidase 31	NM_020718	0.0454904	1.68424		USP31
215013_s_at	USP34	ubiquitin specific peptidase 34	NM_014709	0.00485176	1.56665		USP34
237439_at	USP43	ubiquitin specific peptidase 43	NM_153210	0.0165671	1.76023		USP43
204929_s_at	VAMP5	vesicle-associated membrane protein 5 (myobrevin)	NM_006634	0.0160106	1.88258		VAMP5
226029_at	VANGL2	vang-like 2 (van gogh, Drosophila)	NM_020335	0.00164354	1.54151		VANGL2
218806_s_at	VAV3	vav 3 guanine nucleotide exchange factor	NM_001079874 /// NM_006113	0.00184348	6.85144		VAV3
203106_s_at	VPS41	vacuolar protein sorting 41 homolog (S. cerevisiae)	NM_014396 /// NM_080631	0.0334495	1.74616		VPS41
219768_at	VTCN1	V-set domain containing T cell activation inhibitor 1	NM_024626	0.00210442	4.59491		VTCN1
229516_at	WDR31	WD repeat domain 31	NM_001006615 /// NM_001012361 /// NM_145241	0.0278514	1.54304		WDR31
218505_at	WDR59	WD repeat domain 59	NM_030581	0.0397064	1.93681		WDR59
203892_at	WFDC2	WAP four-disulfide core domain 2	NM_006103	0.0205562	2.21608		WFDC2
224465_s_at	WIBG	within bgcn homolog (Drosophila)	NM_001143853 /// NM_032345	0.00175705	1.73189		WIBG
208606_s_at	WNT4	wingless-type MMTV integration site family, member 4	NM_030761	0.0419541	2.52736		WNT4
221147_x_at	WWOX	WW domain containing oxidoreductase	NM_016373 /// NM_130791 /// NM_130844	0.0480345	1.50149		WWOX
200670_at	XBP1	X-box binding protein 1	NM_001079539 /// NM_005080	3.30543e-06	2.35006		XBP1
219704_at	YBX2	Y box binding protein 2	NM_015982	0.000205364	2.31162		YBX2
227042_at	YDJC	YdjC homolog (bacterial)	NM_001017964	0.00344955	1.85111		YDJC
223179_at	YPEL3	yippee-like 3 (Drosophila)	NM_001145524 /// NM_031477	0.0303157	2.56087		YPEL3
224718_at	YY1	YY1 transcription factor	NM_003403	0.0467	1.66989		YY1
219836_at	ZBED2	zinc finger, BED-type containing 2	NM_024508	3.12814e-09	3.93907		ZBED2
205883_at	ZBTB16	zinc finger and BTB domain containing 16	NM_001018011 /// NM_006006	3.39182e-07	4.75683		ZBTB16
226962_at	ZBTB41	zinc finger and BTB domain containing 41	NM_194314	0.00664245	1.8443		ZBTB41
229691_at	ZBTB42	zinc finger and BTB domain containing 42	NM_001137601	0.000471733	2.36115		ZBTB42
206098_at	ZBTB6	zinc finger and BTB domain containing 6	NM_006626	0.0333714	1.50814		ZBTB6
205788_s_at	ZC3H11A	zinc finger CCCH-type containing 11A	NM_014827	0.048328	1.63322		ZC3H11A
227809_at	ZC3H6	zinc finger CCCH-type containing 6	NM_198581	0.024208	2.2835		ZC3H6
226912_at	ZDHHC23	zinc finger, DHHC-type containing 23	NM_173570	0.00066629	2.43032		ZDHHC23
222186_at	ZFAND6	Zinc finger, AN1-type domain 6	NM_019006	0.0416542	2.13462		ZFAND6
201531_at	ZFP36	zinc finger protein 36, C3H type, homolog (mouse)	NM_003407	0.00186636	2.99737		ZFP36
201367_s_at	ZFP36L2	zinc finger protein 36, C3H type-like 2	NM_006887	0.000203787	1.50485		ZFP36L2
242400_at	ZFP90	zinc finger protein 90 homolog (mouse)	NM_133458	0.0109485	1.50735		ZFP90
228058_at	ZG16B	zymogen granule protein 16 homolog B (rat)	NM_145252	7.6935e-05	3.56359		ZG16B
203556_at	ZHX2	zinc fingers and homeoboxes 2	NM_014943	0.00898449	2.21566		ZHX2
214670_at	ZKSCAN1	zinc finger with KRAB and SCAN domains 1	NM_003439	0.0359475	2.25522		ZKSCAN1
219628_at	ZMAT3	zinc finger, matrin type 3	NM_022470 /// NM_152240	0.0275252	1.60628		ZMAT3
226512_at	ZMYM2	zinc finger, MYM-type 2	NM_003453 /// NM_197968	0.0496757	1.79299		ZMYM2
226015_at	ZNF12	zinc finger protein 12	NM_006956 /// NM_016265	0.0495801	1.6253		ZNF12
244743_x_at	ZNF138	zinc finger protein 138	NM_001160183 /// NM_006524 /// NR_027660 /// NR_027661	0.00109204	2.15172		ZNF138
206683_at	ZNF165	zinc finger protein 165	NM_003447	0.0282515	3.65158		ZNF165
219314_s_at	ZNF219	zinc finger protein 219	NM_001101672 /// NM_001102454 /// NM_016423	0.0395274	1.54639		ZNF219
238607_at	ZNF296	zinc finger protein 296	NM_145288	0.00845781	2.96755		ZNF296
1558586_at	ZNF33B	zinc finger protein 33B	NM_006955	0.0132115	2.32167		ZNF33B
214746_s_at	ZNF467	zinc finger protein 467	NM_207336	0.00108029	2.82456		ZNF467
204291_at	ZNF518A	zinc finger protein 518A	NM_014803	0.00163385	1.61957		ZNF518A
233082_at	ZNF630	zinc finger protein 630	NM_001037735	0.00119062	1.95662		ZNF630
225266_at	ZNF652	zinc finger protein 652	NM_001145365 /// NM_014897	0.0100466	2.58491		ZNF652
220661_s_at	ZNF692	zinc finger protein 692	NM_001136036 /// NM_017865	0.00881212	1.79351		ZNF692
228988_at	ZNF711	zinc finger protein 711	NM_021998	0.0249792	10.4672		ZNF711
219995_s_at	ZNF750	zinc finger protein 750	NM_024702	0.00300081	8.29043		ZNF750
227284_at	ZNF766	zinc finger protein 766	NM_001010851	0.00335192	1.50577		ZNF766
226261_at	ZNRF2	zinc and ring finger 2	NM_147128	0.0235192	2.03332		ZNRF2
232336_at	ZSWIM5	zinc finger, SWIM-type containing 5	NM_020883	0.00587752	2.05806		ZSWIM5
