# Supplementary material for: A systematic evaluation of miRNA:mRNA interactions involved in the migration and invasion of breast cancer cells
Source: J Transl Med. 2013 Mar 5;11:57. doi: 10.1186/1479-5876-11-57 (PMC3599769; doi:10.1186/1479-5876-11-57)
Supplement: Additional file 7: Table S6 — List of genes down-regulated in miR-200c mimic transduced MDA-MB-231 cells. [file 1479-5876-11-57-S7.xlsx]

## Sheet: Sheet1
Supplementary Table 6. List of genes down-regulated in miR-200c mimic transduced MDA-MB-231 cells.
Gene Symbol	RefSeq Transcript ID	Fold-Change(mir200c mimic vs. ctrl)	Gene Name
ABCC3	NM_003786	-1.6232	ATP-binding cassette, sub-family C (CFTR/MRP), member 3
ABHD4	NM_022060	-1.4592	abhydrolase domain containing 4
ACPL2	NM_152282	-1.68401	acid phosphatase-like 2
ADAM19	NM_033274	-1.41573	ADAM metallopeptidase domain 19 (meltrin beta)
ADAM8	NM_001109	-1.51554	ADAM metallopeptidase domain 8
ADAMTS15	NM_139055	-1.42143	ADAM metallopeptidase with thrombospondin type 1 motif, 15
ADH1B	NM_000668	-1.56982	alcohol dehydrogenase 1B (class I), beta polypeptide;
AFAP1L2	NM_001001936	-1.41986	actin filament associated protein 1-like 2
AGPAT9	NM_032717	-1.66645	1-acylglycerol-3-phosphate O-acyltransferase 9
ALDOC	NM_005165	-1.75156	aldolase C, fructose-bisphosphate
ALS2CR11	NM_001168221	-1.40965	amyotrophic lateral sclerosis 2 (juvenile) chromosome region, candidate 11
ANGPTL2	NM_012098	-1.5247	angiopoietin-like 2
ANGPTL4	NM_139314	-1.46882	angiopoietin-like 4
ANKH	NM_054027	-1.47993	ankylosis, progressive homolog (mouse)
ANKRD29	NM_173505	-1.44132	ankyrin repeat domain 29
ANXA10	NM_007193	-1.67739	annexin A10
AOC3	NM_003734	-1.41727	amine oxidase, copper containing 3 (vascular adhesion protein 1)
AP1S2	NM_003916	-1.55745	adaptor-related protein complex 1, sigma 2 subunit pseudogene; adaptor-related protein complex 1, sigma 2 subunit
APCDD1L	NM_153360	-1.63087	adenomatosis polyposis coli down-regulated 1-like
APIP	NM_015957	-1.41646	APAF1 interacting protein; similar to APAF1 interacting protein
APOL3	NR_027833	-1.50876	apolipoprotein L, 3
ARPC1A	NM_006409	-1.43052	actin related protein 2/3 complex, subunit 1A, 41kDa
ARSE	NM_000047	-1.46799	arylsulfatase E (chondrodysplasia punctata 1)
ARVP6125	AY358247	-1.87539	hypothetical LOC442092
ATHL1	NM_025092	-1.52039	ATH1, acid trehalase-like 1 (yeast)
ATP8A1	NM_006095	-1.59292	ATPase, aminophospholipid transporter (APLT), class I, type 8A, member 1
ATRX	NM_000489	-1.5644	alpha thalassemia/mental retardation syndrome X-linked (RAD54 homolog, S. cerevisiae)
AUH	NM_001698	-1.55837	AU RNA binding protein/enoyl-Coenzyme A hydratase
BACE1	NM_012104	-1.56499	beta-site APP-cleaving enzyme 1
BCL11A	NM_022893	-1.43989	B-cell CLL/lymphoma 11A (zinc finger protein)
BCL3	NM_005178	-1.49854	B-cell CLL/lymphoma 3
BDNF	NM_170732	-1.44238	brain-derived neurotrophic factor
BHLHE41	NM_030762	-1.63189	basic helix-loop-helix family, member e41
BMF	NM_001003940	-1.5834	Bcl2 modifying factor
BNIP3	NM_004052	-1.63184	BCL2/adenovirus E1B 19kDa interacting protein 3
C10orf116	NM_006829	-1.4245	chromosome 10 open reading frame 116
C11orf61	NM_024631	-1.64366	chromosome 11 open reading frame 61
C11orf9	NM_001127392	-1.45787	chromosome 11 open reading frame 9
C14orf149	NM_144581	-1.40024	chromosome 14 open reading frame 149
C14orf4	NM_024496	-1.6032	chromosome 14 open reading frame 4
C1orf21	NM_030806	-1.40054	chromosome 1 open reading frame 21
C1orf38	NM_001105556	-1.43702	chromosome 1 open reading frame 38
C1orf63	NM_020317	-1.47565	chromosome 1 open reading frame 63
C1QTNF5	NM_015645	-1.4322	C1q and tumor necrosis factor related protein 5
C21orf58	NM_058180	-1.41514	chromosome 21 open reading frame 58
C2orf19	BC031945	-1.40919	chromosome 2 open reading frame 19
C3AR1	NM_004054	-1.47169	complement component 3a receptor 1
C4orf31	NM_024574	-1.74788	chromosome 4 open reading frame 31
C7orf64	NM_032120	-1.47498	chromosome 7 open reading frame 64
C8G	NM_000606	-1.50799	complement component 8, gamma polypeptide
CA12	NM_001218	-1.89724	carbonic anhydrase XII
CA9	NM_001216	-1.63798	carbonic anhydrase IX
CAPN5	NM_004055	-1.42044	calpain 5
CAPZA3	NM_033328	-1.74696	capping protein (actin filament) muscle Z-line, alpha 3
CARD6	NM_032587	-1.43631	caspase recruitment domain family, member 6
CASP1	NM_033292	-1.5583	caspase 1, apoptosis-related cysteine peptidase (interleukin 1, beta, convertase)
CCDC127	NM_145265	-1.46511	coiled-coil domain containing 127
CCDC29	ENST00000333394	-1.50787	coiled-coil domain containing 29
CCDC69	NM_015621	-1.50631	coiled-coil domain containing 69
CCDC80	NM_199511	-1.45724	coiled-coil domain containing 80
CCR9	NM_031200	-1.65754	chemokine (C-C motif) receptor 9
CD22	NM_001771	-1.62449	CD22 molecule
CD302	NM_014880	-1.72017	CD302 molecule; lymphocyte antigen 75
CD58	NM_001779	-1.55441	CD58 molecule
CD82	NM_002231	-1.54312	CD82 molecule
CD99	NM_002414	-1.43951	CD99 molecule
CDCA4	NM_017955	-1.43193	cell division cycle associated 4
CDH11	NM_001797	-1.44324	cadherin 11, type 2, OB-cadherin (osteoblast)
CDRT1	NM_006382	-1.53583	CMT1A duplicated region transcript 1
CEBPD	NM_005195	-1.76382	CCAAT/enhancer binding protein (C/EBP), delta
CFH	NM_000186	-1.91879	complement factor H
CFL2	NM_021914	-1.71374	cofilin 2 (muscle)
CHN2	NM_004067	-1.41002	chimerin (chimaerin) 2
CHRDL1	NM_145234	-1.49548	chordin-like 1
CLIC6	NM_053277	-1.63871	chloride intracellular channel 6
CMKLR1	NM_001142343	-1.98482	chemokine-like receptor 1
CMTM3	NM_144601	-1.46575	CKLF-like MARVEL transmembrane domain containing 3
CNIH3	NM_152495	-1.5744	cornichon homolog 3 (Drosophila)
CNIH4	NM_014184	-1.69009	cornichon homolog 4 (Drosophila)
CNTNAP1	NM_003632	-1.4896	contactin associated protein 1
CNTNAP3	NM_033655	-1.59182	contactin associated protein-like 3; contactin associated protein-like 3B
CORO2B	NM_006091	-1.51115	coronin, actin binding protein, 2B
CPE	NM_001873	-1.58757	carboxypeptidase E
CPNE2	NM_152727	-1.439	copine II
CPOX	NM_000097	-1.56569	coproporphyrinogen oxidase
CPXCR1	NM_033048	-1.54818	CPX chromosome region, candidate 1
CREB3L1	NM_052854	-1.57338	cAMP responsive element binding protein 3-like 1
CRISPLD2	NM_031476	-1.47568	cysteine-rich secretory protein LCCL domain containing 2
CRTAP	NM_006371	-1.6341	cartilage associated protein
CSF1	NM_000757	-1.59653	colony stimulating factor 1 (macrophage)
CSPG4PY1	NR_001554	-1.69041	chondroitin sulfate proteoglycan 4 pseudogene, Y-linked
CT45A1	NM_001017417	-1.40829	cancer/testis antigen family 45, member A1
CT45A5	NM_001007551	-1.4118	hypothetical protein LOC100133581; cancer/testis antigen family 45, member A5
CTSB	NM_147780	-1.471	cathepsin B
CTSK	NM_000396	-1.6243	cathepsin K
CTSO	NM_001334	-1.75044	cathepsin O
CXCR5	NM_001716	-1.41746	chemokine (C-X-C motif) receptor 5
CXorf64	NM_001122716	-1.64521	chromosome X open reading frame 64
CYBRD1	NM_024843	-1.47319	cytochrome b reductase 1
CYP1B1	NM_000104	-2.38186	cytochrome P450, family 1, subfamily B, polypeptide 1
CYP27A1	NM_000784	-1.43206	cytochrome P450, family 27, subfamily A, polypeptide 1
CYP4Z1	NM_178134	-1.58836	cytochrome P450, family 4, subfamily Z, polypeptide 1
DDR2	AY423733	-1.75555	discoidin domain receptor tyrosine kinase 2
DENND5B	NM_144973	-1.42311	DENN/MADD domain containing 5B
DGCR5	NR_002733	-1.47678	DiGeorge syndrome critical region gene 5 (non-protein codi
DNAH1	NM_015512	-1.45987	dynein, axonemal, heavy chain 1
DNAH11	NM_003777	-1.44473	dynein, axonemal, heavy chain 11
DNAJB4	NM_007034	-1.44237	DnaJ (Hsp40) homolog, subfamily B, member 4
DNASE1L2	NM_001374	-1.44448	deoxyribonuclease I-like 2
DNASE1L3	NM_004944	-1.42362	deoxyribonuclease I-like 3
DOCK10	NM_014689	-1.58611	dedicator of cytokinesis 10
DPY19L1	NM_015283	-1.42144	dpy-19-like 1 (C. elegans); similar to hCG1645499
DYRK3	NM_001004023	-1.69157	dual-specificity tyrosine-(Y)-phosphorylation regulated kinase 3
EBF4	NM_001110514	-1.40037	early B-cell factor 4
EDNRA	NM_001957	-1.70094	endothelin receptor type A
EDNRB	NM_001122659	-1.47316	endothelin receptor type B
EFNB2	NM_004093	-1.63916	ephrin-B2
EGLN3	NM_022073	-1.4214	egl nine homolog 3 (C. elegans)
EHD1	NM_006795	-1.4381	EH-domain containing 1
EMP1	NM_001423	-1.48158	epithelial membrane protein 1
ENDOD1	NM_015036	-1.51251	endonuclease domain containing 1
ENPP1	NM_006208	-1.89238	ectonucleotide pyrophosphatase/phosphodiesterase 1
EPDR1	NM_017549	-1.42913	ependymin related protein 1 (zebrafish)
ETV1	NM_004956	-1.48652	ets variant 1
F2RL2	NM_004101	-1.49065	coagulation factor II (thrombin) receptor-like 2
FADS1	NM_013402	-1.49808	fatty acid desaturase 1
FAM115A	AK291605	-1.73212	family with sequence similarity 115, member A;
FAM126A	NM_032581	-1.44017	family with sequence similarity 126, member A
FAM131C	NM_182623	-1.40569	family with sequence similarity 131, member C
FAM162A	NM_014367	-1.40213	family with sequence similarity 162, member A
FAM195B	NM_207368	-1.42194	hypothetical protein LOC348262
FAM20C	NM_020223	-2.25065	family with sequence similarity 20, member C
FAM38B	NM_022068	-1.46041	family with sequence similarity 38, member B
FAM46C	NM_017709	-1.45237	family with sequence similarity 46, member C
FAM63B	NM_001040450	-1.40643	family with sequence similarity 63, member B
FAM95B1	AL833349	-1.78815	family with sequence similarity 95, member B1
FARP1	NM_005766	-1.44319	FERM, RhoGEF (ARHGEF) and pleckstrin domain protein 1 (chondrocyte-derived)
FBN1	NM_000138	-1.45784	fibrillin 1
FBXW7	NM_033632	-1.42248	F-box and WD repeat domain containing 7
FER1L4	NR_024377	-1.80809	fer-1-like 4 (C. elegans)
FERMT2	NM_006832	-1.41265	fermitin family homolog 2 (Drosophila)
FGD1	NM_004463	-1.40579	FYVE, RhoGEF and PH domain containing 1
FIGNL2	NM_001013690	-1.43859	fidgetin-like 2
FJX1	NM_014344	-1.44237	four jointed box 1 (Drosophila)
FKBP14	NM_017946	-1.53752	FK506 binding protein 14, 22 kDa
FKBP6	NM_003602	-1.69811	FK506 binding protein 6, 36kDa
FLJ10357	NM_018071	-1.54914	hypothetical protein FLJ10357
FLJ32742	AK057304	-1.63444	hypothetical locus FLJ32742
FLJ38109	AK090581	-1.584	UDP-N-acetyl-alpha-D-galactosamine:polypeptide N-acetylgalactosaminyltransferase 10 (GalNAc-T10)
FLJ42102	ENST00000331301	-1.42107	FLJ42102 protein
FLJ42842	AK124832	-1.66134	hypothetical FLJ42842
FLJ43315	BC057848	-1.40553	hypothetical protein FLJ43315
FLJ43860	NM_207414	-1.43824	FLJ43860 protein
FLJ44838	AK126788	-1.42271	hypothetical protein LOC644767
FLJ90757	NR_026857	-1.42314	hypothetical LOC440465
FMNL3	NM_175736	-1.43175	formin-like 3
FN1	NM_212482	-1.92953	fibronectin 1
FN3KRP	NM_024619	-1.40281	fructosamine 3 kinase related protein
FOXF2	NM_001452	-1.42387	forkhead box F2
FPR2	NM_001462	-1.47074	formyl peptide receptor 2
FRG1	NM_004477	-1.58532	FSHD region gene 1
FRG2C	NM_001124759	-1.50005	hypothetical protein LOC100288801
FSCN1	NM_003088	-1.47988	fascin homolog 1, actin-bundling protein (Strongylocentrotus purpuratus)
FSIP2	AK126104	-1.56034	FLJ44048 protein
FXYD4	NM_173160	-1.41769	FXYD domain containing ion transport regulator 4
FZD1	NM_003505	-1.50825	frizzled homolog 1 (Drosophila)
FZD8	NM_031866	-2.05707	frizzled homolog 8 (Drosophila)
G6PC2	NM_021176	-1.66848	glucose-6-phosphatase, catalytic, 2
GABRE	NM_004961	-1.43836	gamma-aminobutyric acid (GABA) A receptor, epsilon
GADL1	NM_207359	-1.45074	glutamate decarboxylase-like 1
GATSL1	NM_001145063	-1.48334	GATS protein-like 1
GATSL3	NM_001037666	-1.404	GATS protein-like 3
GBGT1	NM_021996	-1.5691	globoside alpha-1,3-N-acetylgalactosaminyltransferase 1
GBP2	NM_004120	-1.79772	guanylate binding protein 2, interferon-inducible
GCKR	NM_001486	-1.50476	glucokinase (hexokinase 4) regulator
GFPT2	NM_005110	-2.33449	glutamine-fructose-6-phosphate transaminase 2
GGTLC2	NM_199127	-1.4012	gamma-glutamyltransferase light chain 2
GLCCI1	NM_138426	-1.73876	glucocorticoid induced transcript 1
GLI3	NM_000168	-1.9002	GLI family zinc finger 3
GLT25D2	NM_015101	-1.4779	glycosyltransferase 25 domain containing 2
GNG2	NM_053064	-1.67438	guanine nucleotide binding protein (G protein), gamma 2
GOLGA9P	NR_024074	-1.42271	golgin A9 (pseudogene)
GP1BA	NM_000173	-1.47801	glycoprotein Ib (platelet), alpha polypeptide
GPAM	AK172782	-1.60026	glycerol-3-phosphate acyltransferase, mitochondrial
GPC2	NM_152742	-1.46457	glypican 2
GPC6	NM_005708	-1.46634	glypican 6
GPR116	NM_015234	-1.4282	G protein-coupled receptor 116
GPR125	NM_145290	-1.52077	G protein-coupled receptor 125
GPR56	NM_201524	-1.47752	G protein-coupled receptor 56
GRIK4	NM_014619	-1.44364	glutamate receptor, ionotropic, kainate 4
GRIN3A	NM_133445	-1.60336	glutamate receptor, ionotropic, N-methyl-D-aspartate 3A
GSG1	NM_001080554	-1.47442	germ cell associated 1
GSTA4	NM_001512	-1.68116	glutathione S-transferase alpha 4
GUSBL2	NR_003660	-1.46387	glucuronidase, beta-like 2
H6PD	NM_004285	-1.61551	hexose-6-phosphate dehydrogenase (glucose 1-dehydrogenase)
HAS2	NM_005328	-1.61767	hyaluronan synthase 2
HGD	NM_000187	-1.47899	homogentisate 1,2-dioxygenase (homogentisate oxidase)
HIPK2	NM_022740	-1.40487	homeodomain interacting protein kinase 2; similar to homeodomain interacting protein kinase 2
HIPK3	NM_005734	-1.64933	homeodomain interacting protein kinase 3
HLA-DPA1	NM_033554	-1.45535	major histocompatibility complex, class II, DP alpha 1
HLA-DPB1	NM_002121	-1.59513	major histocompatibility complex, class II, DP beta 1
HMGA2	NM_003483	-1.55172	high mobility group AT-hook 2
HMGB3	NM_005342	-1.41589	similar to high mobility group box 3; high-mobility group box 3
HMGN2	NM_005517	-1.40808	high-mobility group nucleosomal binding domain 2;
HOXD10	NM_002148	-1.55307	homeobox D10
HSD3B1	NM_000862	-1.82586	hydroxy-delta-5-steroid dehydrogenase, 3 beta- and steroid delta-isomerase 1
HSP90B2P	AY956768	-1.68235	heat shock protein 90kDa beta (Grp94), member 2 (pseudogene)
HTRA1	NM_002775	-1.67993	HtrA serine peptidase 1
ICAM3	NM_002162	-1.47341	intercellular adhesion molecule 3
IFT172	NM_015662	-1.63094	intraflagellar transport 172 homolog (Chlamydomonas)
IGFBP4	NM_001552	-1.51435	insulin-like growth factor binding protein 4
IGLON5	NM_001101372	-1.61456	IgLON family member 5
IGSF5	NM_001080444	-1.43632	immunoglobulin superfamily, member 5
IKZF2	NM_016260	-1.59435	IKAROS family zinc finger 2 (Helios)
IL7	NM_000880	-1.4751	interleukin 7
IQCG	NM_032263	-1.43687	IQ motif containing G
IRAK3	NM_007199	-1.47912	interleukin-1 receptor-associated kinase 3
ISM1	NM_080826	-1.75888	isthmin 1 homolog (zebrafish)
ITGA10	NM_003637	-1.50104	integrin, alpha 10
ITGA5	NM_002205	-1.47095	integrin, alpha 5 (fibronectin receptor, alpha polypeptide)
ITGB3	NM_000212	-1.56922	integrin, beta 3 (platelet glycoprotein IIIa, antigen CD61)
ITGB8	NM_002214	-1.57231	integrin, beta 8
KANK2	NM_001136191	-1.54508	KN motif and ankyrin repeat domains 2
KAZ	NM_201628	-1.40681	kazrin
KCNJ3	NM_002239	-1.42552	potassium inwardly-rectifying channel, subfamily J, member 3
KCNN4	NM_002250	-1.69724	potassium intermediate/small conductance calcium-activated channel, subfamily N, member 4
KDELC1	NM_024089	-1.54957	KDEL (Lys-Asp-Glu-Leu) containing 1
KDELR3	NM_006855	-1.56341	KDEL (Lys-Asp-Glu-Leu) endoplasmic reticulum protein retention receptor 3
KIAA1949	NM_133471	-1.67379	KIAA1949
KIF13A	NM_022113	-1.40068	kinesin family member 13A
KLHDC8B	NM_173546	-1.58831	kelch domain containing 8B
KLRC2	NM_002260	-1.53377	killer cell lectin-like receptor subfamily C, member 2
KLRC4	NM_013431	-2.40058	killer cell lectin-like receptor subfamily C, member 4
KLRK1	NM_007360	-2.7631	killer cell lectin-like receptor subfamily K, member 1
KRT80	NM_182507	-1.44862	keratin 80
KTELC1	NR_024265	-1.70206	KTEL (Lys-Tyr-Glu-Leu) containing 1
L1CAM	NM_000425	-1.73869	L1 cell adhesion molecule
LAMC1	NM_002293	-1.52158	laminin, gamma 1 (formerly LAMB2)
LAPTM5	NM_006762	-1.75326	lysosomal multispanning membrane protein 5
LCN1	NM_002297	-1.44768	lipocalin 1-like 1; lipocalin 1 (tear prealbumin)
LEPRE1	NM_022356	-1.54312	leucine proline-enriched proteoglycan (leprecan) 1
LGR5	NM_003667	-1.63396	leucine-rich repeat-containing G protein-coupled receptor 5
LHFP	NM_005780	-1.96495	lipoma HMGIC fusion partner
LINGO4	NM_001004432	-1.45741	leucine rich repeat and Ig domain containing 4
LMX1B	NM_002316	-1.47949	LIM homeobox transcription factor 1, beta
LOC100129033	AY358807	-1.53084	QIQN5815
LOC100133142	XM_001718400	-1.47625	similar to zinc finger protein 208
LOC143188	NR_015409	-1.52213	hypothetical LOC143188
LOC150197	NR_026919	-1.71158	hypothetical LOC150197
LOC340268	XR_041608	-1.44711	hypothetical LOC340268
LOC388152	NR_027001	-1.41043	hypothetical LOC388152
LOC399744	NR_024497	-1.4249	hypothetical LOC399744
LOC400804	AK128488	-1.46927	hypothetical LOC400804
LOC402778	NM_001170820	-1.69838	similar to RIKEN cDNA 6330512M04 gene (mouse)
LOC642838	XM_001714030	-1.69003	similar to hCG1742442
LOC644714	BC047037	-1.70285	hypothetical protein LOC644714
LOC646508	ENST00000338885	-1.53278	hypothetical LOC646508
LOC728477	ENST00000338706	-1.70929	similar to hCG27445
LOC728855	NR_024510	-1.60827	hypothetical LOC728855
LOX	NM_002317	-3.76484	lysyl oxidase
LOXL4	NM_032211	-1.97022	lysyl oxidase-like 4
LPAL2	NR_028093	-1.80018	lipoprotein, Lp(a)-like 2 pseudogene
LPAR4	NM_005296	-1.43551	lysophosphatidic acid receptor 4
LPXN	NM_004811	-1.7012	leupaxin
LRIG1	NM_015541	-1.77688	leucine-rich repeats and immunoglobulin-like domains 1
LRP1	NM_002332	-1.72118	low density lipoprotein-related protein 1 (alpha-2-macroglobulin receptor)
LRP4	NM_002334	-1.47676	low density lipoprotein receptor-related protein 4
LRP5	NM_002335	-1.46156	low density lipoprotein receptor-related protein 5
LRRC47	NM_020710	-1.42878	leucine rich repeat containing 47
LRRC6	NM_012472	-1.54521	leucine rich repeat containing 6
LTBP1	NM_206943	-1.73281	latent transforming growth factor beta binding protein 1
LY96	NM_015364	-1.43227	lymphocyte antigen 96
LYSMD1	NM_212551	-1.63018	LysM, putative peptidoglycan-binding, domain containing 1
MAFG	NM_032711	-1.48247	v-maf musculoaponeurotic fibrosarcoma oncogene homolog G (avian)
MAGED1	NM_001005333	-1.48816	melanoma antigen family D, 1
MAGED4	NM_001098800	-1.5314	melanoma antigen family D, 4B; melanoma antigen family D, 4
MAP3K5	NM_005923	-1.53908	mitogen-activated protein kinase kinase kinase 5
MBD5	NM_018328	-1.61566	methyl-CpG binding domain protein 5
MCFD2	NM_139279	-1.62938	multiple coagulation factor deficiency 2
MDGA1	NM_153487	-1.56417	MAM domain containing glycosylphosphatidylinositol anchor 1
MEPE	ENST00000424957	-1.45647	matrix extracellular phosphoglycoprotein
MEX3D	NM_203304	-1.54037	mex-3 homolog D (C. elegans)
MFAP2	NM_002403	-1.60958	microfibrillar-associated protein 2
MGC45922	ENST00000326989	-1.44015	hypothetical LOC284365
MIR100	NR_029515	-2.16099	microRNA 100
MIR181B1	NR_029612	-1.48861	microRNA 181b-1
MIR21	NR_029493	-1.73963	microRNA 21
MIR222	NR_029636	-1.4311	microRNA 222
MIR24-2	NR_029497	-1.41091	microRNA 24-2
MIRLET7A2	NR_029477	-2.06118	microRNA let-7a-2
MMP14	NM_004995	-1.86872	matrix metallopeptidase 14 (membrane-inserted)
MORC4	NM_024657	-1.43789	MORC family CW-type zinc finger 4
MPEG1	NM_001039396	-1.46645	macrophage expressed 1
MPP4	NM_033066	-1.43547	membrane protein, palmitoylated 4 (MAGUK p55 subfamily member 4)
MRC2	NM_006039	-1.62115	mannose receptor, C type 2
MST131	ENST00000423322	-1.49875	MSTP131
MTSS1	NM_014751	-1.65783	metastasis suppressor 1
MUC15	NM_001135091	-1.9091	mucin 15, cell surface associated
MXRA7	NM_001008528	-1.65291	matrix-remodelling associated 7
MYL12A	NM_006471	-1.43364	myosin, light chain 12A, regulatory, non-sarcomeric
NAV1	NM_020443	-1.54495	neuron navigator 1
NCKAP5L	NM_001037806	-1.50238	KIAA1602
NCRNA00204	AY168775	-1.46305	chromosome X open reading frame 52
NDRG1	NM_001135242	-1.60661	N-myc downstream regulated 1
NFE2L3	NM_004289	-1.47636	nuclear factor (erythroid-derived 2)-like 3
NNMT	NM_006169	-1.92194	nicotinamide N-methyltransferase
NOL4	NM_003787	-1.46495	nucleolar protein 4
NPAS2	NM_002518	-1.46409	neuronal PAS domain protein 2
NQO1	NM_000903	-1.53321	NAD(P)H dehydrogenase, quinone 1
NR4A2	NM_006186	-1.42197	nuclear receptor subfamily 4, group A, member 2
NRP1	NM_003873	-1.58746	neuropilin 1
NT5E	NM_002526	-1.52701	5'-nucleotidase, ecto (CD73)
NUDT4	NM_019094	-1.44637	nudix (nucleoside diphosphate linked moiety X)-type motif 4;
OAS2	NM_002535	-1.56287	2'-5'-oligoadenylate synthetase 2, 69/71kDa
OCA2	NM_000275	-1.45242	oculocutaneous albinism II
OLFML2A	NM_182487	-1.67145	olfactomedin-like 2A
OPN3	NM_014322	-1.64245	opsin 3
OR10G2	NM_001005466	-1.4292	olfactory receptor, family 10, subfamily G, member 2
OR2T1	NM_030904	-1.49652	olfactory receptor, family 2, subfamily T, member 1
OR4H12P	ENST00000316004	-1.40796	olfactory receptor, family 4, subfamily H, member
OR5A1	NM_001004728	-1.40134	olfactory receptor, family 5, subfamily A, member 1
OR5P2	NM_153444	-1.62916	olfactory receptor, family 5, subfamily P, member 2
P2RY6	NM_176796	-1.73284	pyrimidinergic receptor P2Y, G-protein coupled, 6
P4HA1	NM_000917	-1.4774	prolyl 4-hydroxylase, alpha polypeptide I
PAG1	NM_018440	-1.73807	phosphoprotein associated with glycosphingolipid microdomains 1
PAGE2B	NM_001015038	-1.41588	P antigen family, member 2B
PANX1	NM_015368	-1.41331	pannexin 1
PAPPA	NM_002581	-1.82556	PAPPA antisense RNA (non-protein coding); pregnancy-associated plasma protein A, pappalysin 1
PARP9	NM_031458	-1.45239	poly (ADP-ribose) polymerase family, member 9
PCDH9	NM_203487	-1.40484	protocadherin 9
PCDHB10	NM_018930	-1.52329	protocadherin beta 10; protocadherin beta 9
PCDHB11	NM_018931	-1.47266	protocadherin beta 11
PCDHB13	NM_018933	-1.4963	protocadherin beta 13
PCDHB14	NM_018934	-1.52122	protocadherin beta 14
PCDHB16	NM_020957	-1.70049	protocadherin beta 16
PCDHB17	NR_001280	-1.77605	protocadherin beta 17 pseudogene
PCDHB18	NR_001281	-1.81239	protocadherin beta 18 pseudogene
PCDHB4	NM_018938	-1.71676	protocadherin beta 4
PCDHB5	NM_015669	-1.66622	protocadherin beta 5
PCDHB9	NM_019119	-1.5283	protocadherin beta 10; protocadherin beta 9
PCSK5	NM_006200	-1.60507	proprotein convertase subtilisin/kexin type 5
PDE3B	NM_000922	-1.41501	phosphodiesterase 3B, cGMP-inhibited
PDE7B	NM_018945	-1.59904	phosphodiesterase 7B
PDK2	NM_002611	-1.46897	pyruvate dehydrogenase kinase, isozyme 2
PECAM1	NM_000442	-1.69057	platelet/endothelial cell adhesion molecule
PELO	NM_015946	-1.87659	pelota homolog (Drosophila)
PER1	NM_002616	-1.4483	period homolog 1 (Drosophila)
PHF10	NM_018288	-1.66124	PHD finger protein 10
PHF13	NM_153812	-1.40914	PHD finger protein 13
PHF21A	NM_001101802	-1.55287	PHD finger protein 21A
PIGZ	NM_025163	-1.43358	phosphatidylinositol glycan anchor biosynthesis, class Z
PLAC9	NM_001012973	-1.47334	placenta-specific 9
PLCG1	NM_002660	-1.50004	phospholipase C, gamma 1
PLOD1	NM_000302	-1.49211	procollagen-lysine 1, 2-oxoglutarate 5-dioxygenase 1
PLOD2	NM_182943	-1.45017	procollagen-lysine, 2-oxoglutarate 5-dioxygenase 2
PLXDC2	NM_032812	-1.50288	plexin domain containing 2
PLXNB3	NM_005393	-1.50777	plexin B3
PLXND1	NM_015103	-1.50705	plexin D1
PNLIPRP2	NM_005396	-1.54834	pancreatic lipase-related protein 2
PNPLA3	NM_025225	-1.51627	patatin-like phospholipase domain containing 3
PNRC1	NM_006813	-1.43322	proline-rich nuclear receptor coactivator 1
PPAP2B	NM_003713	-1.71	phosphatidic acid phosphatase type 2B
PPP2R2C	NM_020416	-1.46068	protein phosphatase 2 (formerly 2A), regulatory subunit B, gamma isoform
PPP4R4	NM_058237	-1.42695	protein phosphatase 4, regulatory subunit 4
PRAMEF22	NM_001100631	-1.50696	PRAME family member 22
PRAMEF3	NM_001013692	-1.43947	PRAME family member 18; PRAME family member 3
PRDM6	NM_001136239	-1.51966	PR domain containing 6
PRICKLE2	NM_198859	-1.54962	prickle homolog 2 (Drosophila)
PRKACB	NM_182948	-1.57738	protein kinase, cAMP-dependent, catalytic, beta
PRKCA	NM_002737	-1.44654	protein kinase C, alpha
PRKG1	NM_001098512	-1.42871	protein kinase, cGMP-dependent, type I
PRLR	NM_000949	-1.52068	prolactin receptor
PROS1	NM_000313	-1.73217	protein S (alpha)
PRR4	NM_007244	-1.76729	proline rich 4 (lacrimal)
PRRT2	NM_145239	-1.51582	proline-rich transmembrane protein 2
PTGER2	NM_000956	-1.49622	prostaglandin E receptor 2 (subtype EP2), 53kDa
PTGS2	NM_000963	-1.48783	prostaglandin-endoperoxide synthase 2 (prostaglandin G/H synthase and cyclooxygenase)
PTPN22	NM_015967	-1.44628	protein tyrosine phosphatase, non-receptor type 22 (lymphoid)
PTPRS	NM_002850	-1.76816	protein tyrosine phosphatase, receptor type, S
PYCARD	NM_013258	-1.43338	PYD and CARD domain containing
PYROXD2	NM_032709	-1.50956	pyridine nucleotide-disulphide oxidoreductase domain 2
PYY2	NR_003064	-1.51401	peptide YY, 2 (seminalplasmin)
RAB43	NM_198490	-1.75004	RAB43, member RAS oncogene family; hypothetical LOC100131426
RALGDS	NM_006266	-1.447	ral guanine nucleotide dissociation stimulator
RASD1	NM_016084	-1.64364	RAS, dexamethasone-induced 1
RASSF4	NM_032023	-1.50113	Ras association (RalGDS/AF-6) domain family member 4
RBM8A	BC017770	-1.45986	RNA binding motif protein 8A
RBP3	NM_002900	-1.42645	retinol binding protein 3, interstitial
RCN1	NM_002901	-1.49557	reticulocalbin 1, EF-hand calcium binding domain
RDX	NM_002906	-1.47536	radixin
RFX3	NM_134428	-1.46826	regulatory factor X, 3 (influences HLA class II expression)
RGL1	NM_015149	-1.65873	ral guanine nucleotide dissociation stimulator-like 1
RHBDF1	NM_022450	-1.59818	rhomboid 5 homolog 1 (Drosophila)
RHBDL1	NM_003961	-1.45697	rhomboid, veinlet-like 1 (Drosophila)
RHOJ	NM_020663	-1.9133	ras homolog gene family, member J
RIN1	NM_004292	-1.43935	Ras and Rab interactor 1
RNF146	NM_030963	-1.40943	ring finger protein 146
RNU5B-1	NR_002757	-1.4677	RNA, U5B small nuclear 1
RPL9	NM_000661	-1.48654	ribosomal protein L9; ribosomal protein L9 pseudogene 25
RPRM	NM_019845	-1.4977	reprimo, TP53 dependent G2 arrest mediator candidate
RPS6KB1	NM_003161	-1.42992	ribosomal protein S6 kinase, 70kDa, polypeptide 1
RPSAP15	AF284768	-1.59843	ribosomal protein SA pseudogene 15
S100A4	NM_019554	-1.5131	S100 calcium binding protein A4
SAMD9L	NM_152703	-1.56656	sterile alpha motif domain containing 9-like
SATB1	NM_002971	-1.68219	SATB homeobox 1
SCG5	NM_001144757	-1.7217	secretogranin V (7B2 protein)
SCN5A	NM_001099404	-1.49969	sodium channel, voltage-gated, type V, alpha subunit
SEC14L2	NM_012429	-1.52117	SEC14-like 2 (S. cerevisiae)
SEC23A	NM_006364	-1.80585	Sec23 homolog A (S. cerevisiae)
SEC31B	NM_015490	-1.43698	SEC31 homolog B (S. cerevisiae)
SELENBP1	NM_003944	-1.52177	selenium binding protein 1
SEMA3C	NM_006379	-1.43905	sema domain, immunoglobulin domain (Ig), short basic domain, secreted, (semaphorin) 3C
SEMA6B	NM_032108	-1.51196	sema domain, transmembrane domain (TM), and cytoplasmic domain, (semaphorin) 6B
SEPT6	NM_145799	-1.42303	septin 6
SERINC1	NM_020755	-1.40386	serine incorporator 1
SERPIND1	NM_000185	-1.63282	serpin peptidase inhibitor, clade D (heparin cofactor), member 1
SERTAD3	NM_013368	-1.46824	SERTA domain containing 3
SESN3	NM_144665	-1.42227	sestrin 3
SETBP1	NM_015559	-1.40749	SET binding protein 1
SH3PXD2A	NM_014631	-1.47109	SH3 and PX domains 2A
SH3PXD2B	NM_001017995	-2.03492	SH3 and PX domains 2B
SHC3	NM_016848	-1.44361	SHC (Src homology 2 domain containing) transforming protein 3
SHISA2	NM_001007538	-1.49245	shisa homolog 2 (Xenopus laevis)
SHISA4	NM_198149	-1.43697	shisa homolog 4 (Xenopus laevis)
SLC14A1	NM_001128588	-2.87052	solute carrier family 14 (urea transporter), member 1 (Kidd blood group)
SLC16A9	NM_194298	-1.63246	solute carrier family 16, member 9 (monocarboxylic acid transporter 9)
SLC20A1	NM_005415	-1.58815	solute carrier family 20 (phosphate transporter), member 1
SLC22A18AS	NM_007105	-1.47772	solute carrier family 22 (organic cation transporter), member 18 antisense
SLC2A14	NM_153449	-1.40393	solute carrier family 2 (facilitated glucose transporter), member 14
SLC2A3	NM_006931	-1.59136	solute carrier family 2 (facilitated glucose transporter), member 3
SLC30A3	NM_003459	-1.5044	solute carrier family 30 (zinc transporter), member 3
SLC37A2	NM_198277	-1.67424	solute carrier family 37 (glycerol-3-phosphate transporter), member 2
SLC4A4	NM_001098484	-1.46236	solute carrier family 4, sodium bicarbonate cotransporter, member 4
SLC9A9	NM_173653	-1.5234	solute carrier family 9 (sodium/hydrogen exchanger), member 9
SLCO4A1	NM_016354	-1.52316	solute carrier organic anion transporter family, member 4A1
SLIT2	NM_004787	-1.91744	slit homolog 2 (Drosophila)
SNED1	NM_001080437	-1.4102	sushi, nidogen and EGF-like domains 1
SORCS2	NM_020777	-1.7103	sortilin-related VPS10 domain containing receptor 2
SOX1	NM_005986	-1.60885	SRY (sex determining region Y)-box 1
SOX4	NM_003107	-1.48648	SRY (sex determining region Y)-box 4
SPAG4	NM_003116	-1.44941	sperm associated antigen 4
SPHK1	NM_182965	-1.53889	sphingosine kinase 1
SPRED1	NM_152594	-1.43509	sprouty-related, EVH1 domain containing 1
SPRED3	NM_001042522	-1.51212	sprouty-related, EVH1 domain containing 3
SPTLC3	NM_018327	-2.02379	serine palmitoyltransferase, long chain base subunit 3
SSBP2	NM_012446	-1.5258	single-stranded DNA binding protein 2
SSPN	NM_005086	-1.45174	sarcospan (Kras oncogene-associated gene)
SSX6	NR_028366	-1.6023	synovial sarcoma, X breakpoint 6 (pseudogene)
ST3GAL5	NM_003896	-1.55047	ST3 beta-galactoside alpha-2,3-sialyltransferase 5
ST6GALNAC2	NM_006456	-1.45776	ST6 (alpha-N-acetyl-neuraminyl-2,3-beta-galactosyl-1,3)-N-acetylgalactosaminide alpha-2,6-sialyltransferase 2
ST8SIA4	NM_005668	-1.56606	ST8 alpha-N-acetyl-neuraminide alpha-2,8-sialyltransferase 4
STC1	NM_003155	-1.88548	stanniocalcin 1
STK17A	NM_004760	-1.43084	serine/threonine kinase 17a
STRADB	NM_018571	-1.842	STE20-related kinase adaptor beta
SULT1A2	NM_001054	-1.42052	sulfotransferase family, cytosolic, 1A, phenol-preferring, member 2
SUSD5	NM_015551	-1.4797	sushi domain containing 5
SVIL	NM_021738	-1.44987	supervillin
TBKBP1	NM_014726	-1.4169	TBK1 binding protein 1
TBXAS1	NM_001130966	-1.41158	thromboxane A synthase 1 (platelet)
TENC1	NM_170754	-1.75785	tensin like C1 domain containing phosphatase (tensin 2)
TFAP2A	NM_003220	-1.46368	transcription factor AP-2 alpha (activating enhancer binding protein 2 alpha)
TFAP2C	NM_003222	-1.68252	transcription factor AP-2 gamma (activating enhancer binding protein 2 gamma)
TFPI	NM_006287	-1.49843	tissue factor pathway inhibitor (lipoprotein-associated coagulation inhibitor)
TGIF2LX	NM_138960	-1.50636	TGFB-induced factor homeobox 2-like, X-linked
TGIF2LY	NM_139214	-1.42378	TGFB-induced factor homeobox 2-like, Y-linked
TIE1	NM_005424	-1.49669	tyrosine kinase with immunoglobulin-like and EGF-like domains 1
TIGD3	NM_145719	-1.47448	tigger transposable element derived 3
TIMP2	NM_003255	-1.52035	TIMP metallopeptidase inhibitor 2
TLR7	NM_016562	-1.44248	toll-like receptor 7
TMEM163	NM_030923	-1.59982	transmembrane protein 163
TMEM17	NM_198276	-1.40459	transmembrane protein 17
TMEM191A	NR_026815	-2.16515	transmembrane protein 191A
TMEM31	NM_182541	-1.59399	transmembrane protein 31
TMEM45A	NM_018004	-1.72508	transmembrane protein 45A
TMSB15B	NM_194324	-1.45291	thymosin beta 15a; thymosin beta 15B
TNC	NM_002160	-1.8406	tenascin C
TNFSF10	NM_003810	-1.5951	tumor necrosis factor (ligand) superfamily, member 10
TNIK	NM_015028	-1.41344	TRAF2 and NCK interacting kinase
TPSG1	NM_012467	-1.49297	tryptase gamma 1
TRIB2	NM_021643	-1.59496	tribbles homolog 2 (Drosophila)
TSC22D1	NM_183422	-1.55081	TSC22 domain family, member 1
TSPAN16	NM_012466	-1.40591	tetraspanin 16
TTLL2	NM_031949	-1.41201	tubulin tyrosine ligase-like family, member 2
TTLL7	NM_024686	-1.50591	tubulin tyrosine ligase-like family, member 7
TTTY5	NR_001541	-1.42601	testis-specific transcript, Y-linked 5 (non-protein coding
TUBB2A	NM_001069	-1.42774	tubulin, beta 2A
TXNIP	NM_006472	-1.7712	thioredoxin interacting protein
UPRT	NM_145052	-1.57027	uracil phosphoribosyltransferase (FUR1) homolog (S. cerevisiae)
VEGFA	NM_001025366	-1.57748	vascular endothelial growth factor A
VIPR1	NM_004624	-2.2514	vasoactive intestinal peptide receptor 1
VLDLR	NM_003383	-1.41517	very low density lipoprotein receptor
VN1R1	NM_020633	-1.49716	vomeronasal 1 receptor 1
VTCN1	NM_024626	-1.46147	V-set domain containing T cell activation inhibitor 1
VTI1B	NM_006370	-1.43593	vesicle transport through interaction with t-SNAREs homolog 1B (yeast)
WLS	NM_024911	-1.50275	G protein-coupled receptor 177
WNT2B	NM_024494	-1.88105	wingless-type MMTV integration site family, member 2B
XCL1	NM_002995	-1.50444	chemokine (C motif) ligand 1
YPEL3	NM_031477	-1.41904	yippee-like 3 (Drosophila)
ZBTB20	NM_015642	-1.41893	zinc finger and BTB domain containing 20
ZEB1	NM_030751	-1.67136	zinc finger E-box binding homeobox 1
ZEB2	NM_014795	-1.65322	zinc finger E-box binding homeobox 2
ZFPM2	NM_012082	-1.46301	zinc finger protein, multitype 2
ZMIZ1	NM_020338	-1.41604	zinc finger, MIZ-type containing 1
ZNF292	NM_015021	-1.41377	zinc finger protein 292
ZNF32	NM_006973	-1.83924	zinc finger protein 32
ZNF502	NM_033210	-1.50436	zinc finger protein 502
ZNF503	NM_032772	-1.44998	zinc finger protein 503
ZNF724P	AK301230	-1.67176	zinc finger protein 724 pseudogene
ZNF876P	NR_027481	-1.59235	zinc finger protein 876 (pseudogene)
ZRSR2	NM_005089	-1.42459	zinc finger (CCCH type), RNA-binding motif and serine/arginine rich 2
ZSCAN16	NM_025231	-1.44061	zinc finger and SCAN domain containing 16
ZSWIM4	NM_023072	-1.63885	zinc finger, SWIM-type containing 4
