# Supplementary material for: A systematic evaluation of miRNA:mRNA interactions involved in the migration and invasion of breast cancer cells
Source: J Transl Med. 2013 Mar 5;11:57. doi: 10.1186/1479-5876-11-57 (PMC3599769; doi:10.1186/1479-5876-11-57)
Supplement: Additional file 8: Table S7 — List of genes down-regulated in miR-205 mimic transduced MDA-MB-231 cells. [file 1479-5876-11-57-S8.xlsx]

## Sheet: Sheet1
Supplementary Table 7. List of genes down-regulated in miR-205 mimic transduced MDA-MB-231 cells.
Gene Symbol	RefSeq Transcript ID	Fold-Change(mir205 mimic vs. ctrl)	Gene Name
ACSL1	NM_001995	-1.52548	acyl-CoA synthetase long-chain family member 1
ADAMTS1	NM_006988	-1.47039	ADAM metallopeptidase with thrombospondin type 1 motif, 1
ADRA2A	NM_000681	-2.06583	adrenergic, alpha-2A-, receptor
AGPAT6	NM_178819	-1.6692	1-acylglycerol-3-phosphate O-acyltransferase 6 (lysophosphatidic acid acyltransferase, zeta)
AICDA	NM_020661	-1.53439	activation-induced cytidine deaminase
AK5	NM_174858	-1.50489	adenylate kinase 5
AKR1B1	NM_001628	-1.4651	aldo-keto reductase family 1, member B1 (aldose reductase)
AMICA1	NM_001098526	-1.43522	adhesion molecule, interacts with CXADR antigen 1
ANGPTL5	NM_178127	-1.44796	angiopoietin-like 5
ANKRD28	NM_015199	-1.43334	ankyrin repeat domain 28
ANKRD52	NM_173595	-1.45514	ankyrin repeat domain 52
ANKRD53	NM_024933	-1.58971	ankyrin repeat domain 53
ARHGDIG	NM_001176	-1.49995	Rho GDP dissociation inhibitor (GDI) gamma
ARPP19	NM_006628	-1.41517	cAMP-regulated phosphoprotein 19 pseudogene; cAMP-regulated phosphoprotein, 19kDa
ATP6V0E2	NM_145230	-1.74607	ATPase, H+ transporting V0 subunit e2
ATRX	NM_000489	-4.64243	alpha thalassemia/mental retardation syndrome X-linked (RAD54 homolog, S. cerevisiae)
B4GALT4	NM_212543	-1.47376	UDP-Gal:betaGlcNAc beta 1,4- galactosyltransferase, polypeptide 4
BANF1	NM_003860	-1.94856	similar to barrier-to-autointegration factor; barrier to autointegration factor 1
BANP	NM_079837	-1.49131	BTG3 associated nuclear protein
BCL11A	NM_022893	-1.42979	B-cell CLL/lymphoma 11A (zinc finger protein)
BCORL2	NM_001173413	-1.50747	BCL6 co-repressor-like 2
BDNF	NM_170732	-2.07533	brain-derived neurotrophic factor
BICC1	NM_001080512	-2.2308	bicaudal C homolog 1 (Drosophila)
C10orf96	NM_198515	-1.6285	chromosome 10 open reading frame 96
C11orf61	NM_024631	-1.60559	chromosome 11 open reading frame 61
C14orf177	NM_182560	-1.4263	chromosome 14 open reading frame 177
C14orf19	NR_002937	-1.72479	immunoglobulin (CD79A) binding protein 1 pseudogene
C14orf57	ENST00000416212	-1.59651	chromosome 14 open reading frame 57
C15orf51	NR_003260	-1.43897	dynamin 1 pseudogene
C17orf108	NM_001076680	-1.45677	hypothetical protein LOC201229
C18orf54	NM_173529	-1.43218	chromosome 18 open reading frame 54
C1QTNF5	NM_015645	-1.71236	C1q and tumor necrosis factor related protein 5
C4orf36	NM_144645	-1.47799	chromosome 4 open reading frame 36
C5orf51	NM_175921	-1.44184	chromosome 5 open reading frame 51
C6orf99	ENST00000367073	-1.42585	chromosome 6 open reading frame 99
C7orf51	ENST00000300179	-1.45262	chromosome 7 open reading frame 51
C9orf131	NM_203299	-1.49821	chromosome 9 open reading frame 131
C9orf170	NM_001001709	-1.44368	chromosome 9 open reading frame 170
C9orf38	AF090921	-1.40473	chromosome 9 open reading frame 38
CALU	NM_001219	-1.57915	calumenin
CCDC39	NM_181426	-1.41753	coiled-coil domain containing 39
CCDC88C	NM_001080414	-1.51768	coiled-coil domain containing 88C
CCNA1	NM_003914	-1.52039	cyclin A1
CCR9	NM_031200	-1.78382	chemokine (C-C motif) receptor 9
CD180	NM_005582	-1.51943	CD180 molecule
CD302	NM_014880	-1.41843	CD302 molecule; lymphocyte antigen 75
CD7	NM_006137	-1.50187	CD7 molecule
CDC26	NM_139286	-1.5309	cell division cycle 26 homolog (S. cerevisiae); cell division cycle 26 homolog (S. cerevisiae) pseudogene
CDK14	NM_012395	-1.44714	PFTAIRE protein kinase 1
CEBPB	NM_005194	-1.45358	CCAAT/enhancer binding protein (C/EBP), beta
CFH	NM_000186	-1.43821	complement factor H
CHCHD3	NM_017812	-1.77755	coiled-coil-helix-coiled-coil-helix domain containing 3
CHN1	NM_001822	-1.87824	chimerin (chimaerin) 1
CHST9	NM_031422	-1.47007	carbohydrate (N-acetylgalactosamine 4-0) sulfotransferase 9
CHSY3	NM_175856	-1.51836	chondroitin sulfate synthase 3
CLTCL1	NM_007098	-1.43999	clathrin, heavy chain-like 1
CMKLR1	NM_001142343	-1.55629	chemokine-like receptor 1
COBLL1	NM_014900	-1.48717	COBL-like 1
CPXCR1	NM_033048	-1.5206	CPX chromosome region, candidate 1
CRY1	NM_004075	-1.50076	cryptochrome 1 (photolyase-like)
CSF2	NM_000758	-1.4718	colony stimulating factor 2 (granulocyte-macrophage)
CTAGE3	AF338231	-1.44907	CTAGE family, member 3
CTSB	NM_147780	-1.43694	cathepsin B
CTSL1	NM_001912	-1.43683	cathepsin L1
CTSO	NM_001334	-1.82354	cathepsin O
CXCL1	NM_001511	-1.51746	chemokine (C-X-C motif) ligand 1 (melanoma growth stimulating activity, alpha)
CXorf64	NM_001122716	-2.44489	chromosome X open reading frame 64
CYP24A1	NM_000782	-1.42854	cytochrome P450, family 24, subfamily A, polypeptide 1
CYP2D6	NM_000106	-1.4106	cytochrome P450, family 2, subfamily D, polypeptide 6
DCLK2	NM_001040260	-1.60723	doublecortin-like kinase 2
DET1	NM_017996	-1.40918	de-etiolated homolog 1 (Arabidopsis)
DHRS12	NM_024705	-1.59423	dehydrogenase/reductase (SDR family) member 12
DNAJC17	NM_018163	-1.43061	DnaJ (Hsp40) homolog, subfamily C, member 17
DOK6	NM_152721	-1.42378	docking protein 6
DRAM1	NM_018370	-1.55269	DNA-damage regulated autophagy modulator 1
DRGX	NM_001080520	-1.4131	dorsal root ganglia homeobox
E2F1	NM_005225	-1.43833	E2F transcription factor 1
EAF1	NM_033083	-1.43061	ELL associated factor 1
EFNB2	NM_004093	-1.46701	ephrin-B2
EIF4B	NM_001417	-1.58817	similar to eukaryotic translation initiation factor 4H; eukaryotic translation initiation factor 4B
ELAVL4	NM_021952	-1.42361	ELAV (embryonic lethal, abnormal vision, Drosophila)-like 4 (Hu antigen D)
EPHB2	NM_017449	-1.48401	EPH receptor B2
ESD	NM_001984	-1.43993	esterase D/formylglutathione hydrolase
ESM1	NM_007036	-1.45458	endothelial cell-specific molecule 1
FAM114A1	NM_138389	-1.41676	family with sequence similarity 114, member A1
FAM136A	NM_032822	-1.52072	family with sequence similarity 136, member A
FAM183B	NR_028347	-1.46197	acyloxyacyl hydrolase (neutrophil)
FAM18B2	NM_145301	-1.71419	family with sequence similarity 18, member B2; family with sequence similarity 18, member B
FER1L4	NR_024377	-1.40077	fer-1-like 4 (C. elegans)
FERMT2	NM_006832	-1.7167	fermitin family homolog 2 (Drosophila)
FGF4	ENST00000425152	-1.41882	fibroblast growth factor 4
FJX1	NM_014344	-1.64602	four jointed box 1 (Drosophila)
FKBP6	NM_003602	-1.56741	FK506 binding protein 6, 36kDa
FKSG83	NM_032030	-1.82764	FKSG83
FLJ44838	AK126788	-1.73669	hypothetical protein LOC644767
FLJ45949	AK127846	-1.73741	FLJ45949 protein
FRG1	NM_004477	-1.42884	FSHD region gene 1
GABRA2	NM_000807	-1.48413	gamma-aminobutyric acid (GABA) A receptor, alpha 2
GADL1	NM_207359	-1.58009	glutamate decarboxylase-like 1
GAGE12C	NM_001098408	-1.6062	G antigen 12C
GAGE12J	NM_001098406	-1.4338	G antigen 12J
GALNTL5	NR_033169	-1.44556	UDP-N-acetyl-alpha-D-galactosamine:polypeptide N-acetylg
GCC2	NM_181453	-1.46642	GRIP and coiled-coil domain containing 2
GCNT4	NM_016591	-1.50801	glucosaminyl (N-acetyl) transferase 4, core 2 (beta-1,6-N-acetylglucosaminyltransferase)
GEM	NM_005261	-1.60165	GTP binding protein overexpressed in skeletal muscle
GJC1	NM_005497	-1.5417	gap junction protein, gamma 1, 45kDa
GLCCI1	NM_138426	-1.5149	glucocorticoid induced transcript 1
GNRH1	NM_000825	-1.45834	gonadotropin-releasing hormone 1 (luteinizing-releasing hormone)
GPD2	NM_001083112	-1.45717	glycerol-3-phosphate dehydrogenase 2 (mitochondrial)
GPR109A	NM_177551	-1.51765	niacin receptor 2; niacin receptor 1
GUSBL2	NR_003660	-1.79732	glucuronidase, beta-like 2
GXYLT1	NM_173601	-1.65436	glycosyltransferase 8 domain containing 3
H1FNT	NM_181788	-1.54649	H1 histone family, member N, testis-specific
HABP4	NM_014282	-1.62221	hyaluronan binding protein 4
HBEGF	NM_001945	-1.41392	heparin-binding EGF-like growth factor
HIST1H1T	NM_005323	-1.40231	histone cluster 1, H1t
HMGB3	NM_005342	-1.71563	similar to high mobility group box 3; high-mobility group box 3
HMGB3L1	NR_002165	-1.44692	high-mobility group box 3-like 1
HOXC8	NM_022658	-1.4454	homeobox C8
HOXD10	NM_002148	-1.92662	homeobox D10
HSD17B7	NM_016371	-1.4017	hydroxysteroid (17-beta) dehydrogenase 7
HSP90AA2	M30627	-1.6215	heat shock protein 90kDa alpha (cytosolic), class A member 2;
HSP90B2P	AY956768	-1.73271	heat shock protein 90kDa beta (Grp94), member 2 (pseudogene)
HTR1E	NM_000865	-1.45994	5-hydroxytryptamine (serotonin) receptor 1E
HTRA1	NM_002775	-1.41431	HtrA serine peptidase 1
ID2	NM_002166	-1.46747	inhibitor of DNA binding 2, dominant negative helix-loop-helix protein
IDH2	NM_002168	-1.4089	isocitrate dehydrogenase 2 (NADP+), mitochondrial
IGDCC4	NM_020962	-1.42898	immunoglobulin superfamily, DCC subclass, member 4
IGKC	BC029444	-1.49904	immunoglobulin kappa constant;
IGLON5	NM_001101372	-1.44941	IgLON family member 5
IL11	NM_000641	-1.53457	interleukin 11
IL6	NM_000600	-2.73898	interleukin 6 (interferon, beta 2)
INSIG1	NM_005542	-1.50988	insulin induced gene 1
IRGC	NM_019612	-1.82718	immunity-related GTPase family, cinema
ITGB3	NM_000212	-1.41084	integrin, beta 3 (platelet glycoprotein IIIa, antigen CD61)
ITGB8	NM_002214	-1.44778	integrin, beta 8
JPH4	NM_032452	-1.40681	junctophilin 4
KAT2B	NM_003884	-1.85196	K(lysine) acetyltransferase 2B
KAZ	NM_015209	-1.49666	kazrin
KCNT2	NM_198503	-1.43378	potassium channel, subfamily T, member 2
KDELR3	NM_006855	-1.78088	KDEL (Lys-Asp-Glu-Leu) endoplasmic reticulum protein retention receptor 3
KDM4D	NM_018039	-1.8685	lysine (K)-specific demethylase 4D
KIAA0495	NM_207306	-1.53206	KIAA0495
KIAA1210	NM_020721	-1.40124	KIAA1210
KLRC4	NM_013431	-1.66532	killer cell lectin-like receptor subfamily C, member 4
KLRK1	NM_007360	-1.44958	killer cell lectin-like receptor subfamily K, member 1
KRTAP27-1	NM_001077711	-1.83064	keratin associated protein 27-1
LEF1	NM_016269	-1.40928	lymphoid enhancer-binding factor 1
LGR5	NM_003667	-1.42777	leucine-rich repeat-containing G protein-coupled receptor 5
LIPH	NM_139248	-1.57246	lipase, member H
LOC143188	NR_015409	-1.4041	hypothetical LOC143188
LOC146429	ENST00000333222	-1.47025	Putative solute carrier family 22 member ENSG000
LOC154872	BC130604	-1.4202	hypothetical LOC154872
LOC389936	AK131480	-1.47292	similar to proline-rich proteoglycan 2
LOC401410	BX648692	-1.60863	hypothetical LOC401410
LOC441233	AK128010	-1.6273	hypothetical LOC441233
LONRF1	NM_152271	-1.73146	LON peptidase N-terminal domain and ring finger 1
LOX	NM_002317	-1.43814	lysyl oxidase
LPAL2	NR_028093	-1.66026	lipoprotein, Lp(a)-like 2 pseudogene
LRIG1	NM_015541	-1.67831	leucine-rich repeats and immunoglobulin-like domains 1
LRRC8D	NM_001134479	-1.41544	leucine rich repeat containing 8 family, member D
LSM1	NM_014462	-1.43584	LSM1 homolog, U6 small nuclear RNA associated (S. cerevisiae)
LYN	NM_002350	-1.53915	v-yes-1 Yamaguchi sarcoma viral related oncogene homolog
MAGED1	NM_001005333	-1.48416	melanoma antigen family D, 1
MAP3K5	NM_005923	-1.41624	mitogen-activated protein kinase kinase kinase 5
MAP7D2	NM_001168465	-1.43572	MAP7 domain containing 2
MDGA1	NM_153487	-1.47481	MAM domain containing glycosylphosphatidylinositol anchor 1
ME1	NM_002395	-1.47477	malic enzyme 1, NADP(+)-dependent, cytosolic
MIR100	NR_029515	-1.56798	microRNA 100
MIR299	NR_029841	-1.48762	microRNA 299
MIR29B1	NR_029517	-1.44982	microRNA 29b-1
MIR98	NR_029513	-1.48264	microRNA 98
MIRLET7F1	NR_029483	-1.50946	microRNA let-7f-1
MKRN9P	NR_033410	-1.58384	makorin ring finger protein 9, pseudogene
MOXD1	NM_015529	-1.49129	monooxygenase, DBH-like 1
MRGPRD	NM_198923	-1.48284	MAS-related GPR, member D
MRPS7	NM_015971	-1.59351	mitochondrial ribosomal protein S7
NAT1	NM_001160170	-1.4825	N-acetyltransferase 1 (arylamine N-acetyltransferase)
NEDD8	NM_006156	-1.59491	neural precursor cell expressed, developmentally down-regulated 8;
NFE2L3	NM_004289	-1.41768	nuclear factor (erythroid-derived 2)-like 3
NNMT	NM_006169	-2.1641	nicotinamide N-methyltransferase
NR4A2	NM_006186	-1.59125	nuclear receptor subfamily 4, group A, member 2
NUPR1	NM_001042483	-1.458	nuclear protein, transcriptional regulator, 1
NXNL2	NM_145283	-1.48883	nucleoredoxin-like 2
OLIG2	NM_005806	-1.42189	oligodendrocyte lineage transcription factor 2
PCDHB11	NM_018931	-1.42412	protocadherin beta 11
PCDHB14	NM_018934	-1.49163	protocadherin beta 14
PCDHB17	NR_001280	-2.11612	protocadherin beta 17 pseudogene
PDE1C	NM_005020	-1.40541	phosphodiesterase 1C, calmodulin-dependent 70kDa
PDE3B	NM_000922	-1.49263	phosphodiesterase 3B, cGMP-inhibited
PGBD1	NM_032507	-1.44637	piggyBac transposable element derived 1
PHF10	NM_018288	-1.54755	PHD finger protein 10
PI3	NM_002638	-1.42087	peptidase inhibitor 3, skin-derived
PIP5K1A	NM_001135638	-1.40321	phosphatidylinositol-4-phosphate 5-kinase, type I, alpha
PLBD1	NM_024829	-1.48486	phospholipase B domain containing 1
PLXDC2	NM_032812	-1.61802	plexin domain containing 2
POMC	NM_001035256	-1.46699	proopiomelanocortin
PPIEL	AK093659	-2.1348	peptidylprolyl isomerase E pseudogene
PPP4R1L	NR_003505	-1.42918	protein phosphatase 4, regulatory subunit 1-like
PPPDE2	NM_015704	-1.40027	PPPDE peptidase domain containing 2
PRAMEF22	NM_001100631	-1.40067	PRAME family member 22
PROX2	NM_001080408	-1.49702	prospero homeobox 2
PSG1	NM_006905	-1.64662	pregnancy specific beta-1-glycoprotein 1
PSIP1	NM_033222	-1.59308	PC4 and SFRS1 interacting protein 1
PSPH	NM_004577	-1.55487	phosphoserine phosphatase-like; phosphoserine phosphatase
PSTPIP2	NM_024430	-1.41755	proline-serine-threonine phosphatase interacting protein 2
PTGR1	NM_001146108	-1.40597	prostaglandin reductase 1
PTPN20A	NM_001042389	-1.7195	protein tyrosine phosphatase, non-receptor type 20B; protein tyrosine phosphatase, non-receptor type 20A
PTPRJ	NM_002843	-1.55243	protein tyrosine phosphatase, receptor type, J
PTPRM	NM_001105244	-1.43376	protein tyrosine phosphatase, receptor type, M
RAB15	NM_198686	-1.63899	RAB15, member RAS onocogene family
RAB9B	NM_016370	-1.46519	RAB9B, member RAS oncogene family
RABEP1	NM_004703	-1.47374	rabaptin, RAB GTPase binding effector protein 1
RASD1	NM_016084	-1.53686	RAS, dexamethasone-induced 1
RBMY1A3P	NR_001547	-1.6099	RNA binding motif protein, Y-linked, family 1, member A
RGS20	NM_170587	-1.41905	regulator of G-protein signaling 20
RHPN2	NM_033103	-1.42892	rhophilin, Rho GTPase binding protein 2; similar to rhophilin, Rho GTPase binding protein 2
RNASEH2C	NM_032193	-1.40578	ribonuclease H2, subunit C
RNF182	NM_001165032	-1.42322	ring finger protein 182
RPA4	NM_013347	-1.67581	replication protein A4, 34kDa
RPL10A	NM_007104	-1.84915	ribosomal protein L10a
RPL17	NM_000985	-2.33619	ribosomal protein L17
RPRM	NM_019845	-1.77889	reprimo, TP53 dependent G2 arrest mediator candidate
RPS6KB1	NM_003161	-1.75398	ribosomal protein S6 kinase, 70kDa, polypeptide 1
RPSAP15	AF284768	-1.83637	ribosomal protein SA pseudogene 15
RPSAP52	NR_026825	-1.40883	ribosomal protein SA pseudogene 52
RPSAP58	NR_003662	-1.44252	ribosomal protein SA pseudogene 58
S100Z	NM_130772	-1.53218	S100 calcium binding protein Z
SALL2	NM_005407	-1.53282	sal-like 2 (Drosophila)
SCN5A	NM_001099404	-1.51755	sodium channel, voltage-gated, type V, alpha subunit
SELENBP1	NM_003944	-1.42556	selenium binding protein 1
SEMA7A	NM_003612	-2.34422	semaphorin 7A, GPI membrane anchor (John Milton Hagen blood group)
SEPT14	NM_207366	-1.51705	septin 14
SERINC2	NM_178865	-1.46699	serine incorporator 2
SERPINA10	NM_016186	-1.54171	serpin peptidase inhibitor, clade A (alpha-1 antiproteinase, antitrypsin), member 10
SERPINE2	NM_001136529	-1.458	serpin peptidase inhibitor, clade E (nexin, plasminogen activator inhibitor type 1), member 2
SETD8	AF287261	-1.44331	SET domain containing (lysine methyltransferase) 8
SH3PXD2B	NM_001017995	-2.01501	SH3 and PX domains 2B
SKAP2	NM_003930	-1.52292	src kinase associated phosphoprotein 2
SLC14A1	NM_001128588	-1.85266	solute carrier family 14 (urea transporter), member 1 (Kidd blood group)
SLC16A14	NM_152527	-1.45322	solute carrier family 16, member 14 (monocarboxylic acid transporter 14)
SLC1A5	NM_005628	-1.41179	solute carrier family 1 (neutral amino acid transporter), member 5
SLC25A15	NM_014252	-1.49926	solute carrier family 25 (mitochondrial carrier; ornithine transporter) member 15
SLC35A1	NM_006416	-1.41342	solute carrier family 35 (CMP-sialic acid transporter), member A1
SLC46A3	NM_181785	-1.48846	solute carrier family 46, member 3
SLC4A4	NM_001098484	-1.76088	solute carrier family 4, sodium bicarbonate cotransporter, member 4
SLC7A14	NM_020949	-1.43618	solute carrier family 7 (cationic amino acid transporter, y+ system), member 14
SLITRK5	NM_015567	-1.49763	SLIT and NTRK-like family, member 5
SNORA9	NR_002952	-1.48067	small nucleolar RNA, H/ACA box 9
SNORD114-6	NR_003198	-1.47512	small nucleolar RNA, C/D box 114-6
SOX1	NM_005986	-1.4043	SRY (sex determining region Y)-box 1
SP140L	NM_138402	-1.40874	SP140 nuclear body protein-like
SPINLW1	NM_020398	-1.5491	WAP four-disulfide core domain 6; serine peptidase inhibitor-like, with Kunitz and WAP domains 1 (eppin)
SPRY2	NM_005842	-1.43419	sprouty homolog 2 (Drosophila)
SRD5A1	NM_001047	-1.45381	steroid-5-alpha-reductase, alpha polypeptide 1 (3-oxo-5 alpha-steroid delta 4-dehydrogenase alpha 1)
SSR2	NM_003145	-1.40687	signal sequence receptor, beta (translocon-associated protein beta)
SSX6	NR_028366	-1.45047	synovial sarcoma, X breakpoint 6 (pseudogene)
STMN4	NM_030795	-1.63265	stathmin-like 4
SYNPR	NM_144642	-1.46666	synaptoporin
TDO2	NM_005651	-1.41811	tryptophan 2,3-dioxygenase
TFAP2C	NM_003222	-1.50906	transcription factor AP-2 gamma (activating enhancer binding protein 2 gamma)
THBS1	NM_003246	-2.16727	thrombospondin 1
TIMM13	NM_012458	-1.66709	translocase of inner mitochondrial membrane 13 homolog (yeast)
TMEM120B	NM_001080825	-2.2848	transmembrane protein 120B
TMEM191A	NR_026815	-1.85837	transmembrane protein 191A
TMEM31	NM_182541	-1.68728	transmembrane protein 31
TMSB15B	NM_194324	-1.50231	thymosin beta 15a; thymosin beta 15B
TRAK2	NM_015049	-1.56032	trafficking protein, kinesin binding 2
TRNAU1AP	NR_003109	-1.46477	tRNA selenocysteine 1 associated protein 1
TTLL7	NM_024686	-1.57148	tubulin tyrosine ligase-like family, member 7
TYMS	NM_001071	-1.58089	thymidylate synthetase
UBQLNL	NM_145053	-1.42565	ubiquilin-like
VSTM2B	NM_001146339	-1.44658	V-set and transmembrane domain containing 2B
WNT3	NM_030753	-1.69344	wingless-type MMTV integration site family, member 3
WT1	NM_024424	-1.46889	Wilms tumor 1
XCL2	NM_003175	-1.59773	chemokine (C motif) ligand 2
XPC	NM_004628	-1.49221	xeroderma pigmentosum, complementation group C
YPEL1	NM_013313	-1.49714	yippee-like 1 (Drosophila)
ZFP14	NM_020917	-1.47779	zinc finger protein 14 homolog (mouse)
ZNF14	NM_021030	-1.55612	zinc finger protein 14
ZNF17	NM_006959	-1.49604	zinc finger protein 17
ZNF287	NM_020653	-1.48587	zinc finger protein 287
ZNF479	NM_033273	-1.40893	zinc finger protein 479; zinc finger protein 733
ZNF665	NM_024733	-1.65878	zinc finger protein 665
ZNF682	NM_033196	-1.42136	zinc finger protein 682
ZNF701	NM_018260	-1.4509	zinc finger protein 701
ZNF704	NM_001033723	-1.45263	zinc finger protein 704
