# Supplementary material for: A systematic evaluation of miRNA:mRNA interactions involved in the migration and invasion of breast cancer cells
Source: J Transl Med. 2013 Mar 5;11:57. doi: 10.1186/1479-5876-11-57 (PMC3599769; doi:10.1186/1479-5876-11-57)
Supplement: Additional file 9: Table S8 — List of genes down-regulated in miR-375 mimic transduced MDA-MB-231 cells. [file 1479-5876-11-57-S9.xlsx]

## Sheet: Sheet1
Supplementary Table 8. List of genes down-regulated in miR-375 mimic transduced MDA-MB-231 cells.
Gene Symbol	RefSeq Transcript ID	Fold-Change(mir375 mimic vs. ctrl)	Gene Name
AAMP	NM_001087	-1.46186	angio-associated, migratory cell protein
ACPL2	NM_152282	-1.46201	acid phosphatase-like 2
ACSL3	NM_004457	-1.44827	acyl-CoA synthetase long-chain family member 3
AFAP1	NM_198595	-1.41684	actin filament associated protein 1
AGPAT3	NM_020132	-1.4249	1-acylglycerol-3-phosphate O-acyltransferase 3
AKAP4	NM_003886	-1.46386	A kinase (PRKA) anchor protein 4
ALDOC	NM_005165	-1.46427	aldolase C, fructose-bisphosphate
AMBN	NM_016519	-1.47983	ameloblastin (enamel matrix protein)
ANKRD44	NM_153697	-1.45525	ankyrin repeat domain 44
ANTXR1	NM_032208	-1.75078	anthrax toxin receptor 1
AOC3	NM_003734	-1.50498	amine oxidase, copper containing 3 (vascular adhesion protein 1)
APCDD1L	NM_153360	-1.48409	adenomatosis polyposis coli down-regulated 1-like
AREG	NM_001657	-1.75222	amphiregulin; amphiregulin B
ARF5	NM_001662	-1.48609	ADP-ribosylation factor 5
ARL6IP5	NM_006407	-1.40685	ADP-ribosylation-like factor 6 interacting protein 5
ART5	NM_053017	-1.43916	ADP-ribosyltransferase 5
ARVP6125	AY358247	-1.40567	hypothetical LOC442092
ASB2	NM_016150	-2.20867	ankyrin repeat and SOCS box-containing 2
ATP10D	NM_020453	-1.43767	ATPase, class V, type 10D
ATP4B	NM_000705	-1.42371	ATPase, H+/K+ exchanging, beta polypeptide
ATP6V0D2	NM_152565	-1.4026	ATPase, H+ transporting, lysosomal 38kDa, V0 subunit d2
AUH	NM_001698	-1.40256	AU RNA binding protein/enoyl-Coenzyme A hydratase
AURKAIP1	NM_017900	-1.45163	aurora kinase A interacting protein 1
BCL3	NM_005178	-1.47771	B-cell CLL/lymphoma 3
BDNF	NM_170732	-1.72558	brain-derived neurotrophic factor
BHLHB9	NM_001142524	-1.43896	basic helix-loop-helix domain containing, class B, 9
BHLHE41	NM_030762	-1.44042	basic helix-loop-helix family, member e41
BOD1L	NM_148894	-1.58635	biorientation of chromosomes in cell division 1-like
BOLA1	NM_016074	-1.61365	bolA homolog 1 (E. coli)
C11orf61	NM_024631	-1.4612	chromosome 11 open reading frame 61
C12orf29	NM_001009894	-1.45857	chromosome 12 open reading frame 29
C12orf47	NR_015404	-1.45867	chromosome 12 open reading frame 47
C12orf74	BC107813	-1.45485	chromosome 12 open reading frame 74
C13orf31	NM_153218	-1.47911	chromosome 13 open reading frame 31
C14orf149	NM_144581	-1.40856	chromosome 14 open reading frame 149
C16orf75	NM_152308	-1.56305	chromosome 16 open reading frame 75
C1orf113	ENST00000312808	-1.68199	chromosome 1 open reading frame 113
C1orf38	NM_001105556	-1.43502	chromosome 1 open reading frame 38
C1orf63	NM_020317	-1.45217	chromosome 1 open reading frame 63
C1QBP	NM_001212	-1.42358	complement component 1, q subcomponent binding protein
C1QTNF5	NM_015645	-1.56836	C1q and tumor necrosis factor related protein 5
C21orf15	BX648100	-1.40284	chromosome 21 open reading frame 15
C2orf29	NM_017546	-1.40421	chromosome 2 open reading frame 29
C2orf7	NM_032319	-1.45417	chromosome 2 open reading frame 7
C3orf34	NM_032898	-1.51735	chromosome 3 open reading frame 34
C4orf36	NM_144645	-1.43422	chromosome 4 open reading frame 36
C6orf226	NM_001008739	-1.5308	chromosome 6 open reading frame 226
C6orf99	ENST00000367073	-1.51638	chromosome 6 open reading frame 99
C7orf51	ENST00000300179	-1.42425	chromosome 7 open reading frame 51
C7orf58	NM_024913	-1.51764	chromosome 7 open reading frame 58
C7orf64	NM_032120	-1.43786	chromosome 7 open reading frame 64
C8orf73	NM_001100878	-1.53972	chromosome 8 open reading frame 73
C9orf84	NM_173521	-1.41543	chromosome 9 open reading frame 84
CA5A	NM_001739	-1.40772	carbonic anhydrase VA, mitochondrial
CA9	NM_001216	-1.6263	carbonic anhydrase IX
CBR3	NM_001236	-1.44192	carbonyl reductase 3
CBX3	NM_016587	-1.4301	similar to chromobox homolog 3; chromobox homolog 3 (HP1 gamma homolog, Drosophila)
CCDC127	NM_145265	-1.41675	coiled-coil domain containing 127
CCDC68	NM_025214	-1.44689	coiled-coil domain containing 68
CCL22	NM_002990	-1.50945	chemokine (C-C motif) ligand 22
CCR9	NM_031200	-1.78209	chemokine (C-C motif) receptor 9
CD14	NM_000591	-1.41593	CD14 molecule
CD22	NM_001771	-1.52481	CD22 molecule
CD58	NM_001779	-1.52881	CD58 molecule
CDC23	NM_004661	-1.44265	cell division cycle 23 homolog (S. cerevisiae)
CDKN2AIP	NM_017632	-1.57057	CDKN2A interacting protein
CHML	NM_001821	-1.58207	choroideremia-like (Rab escort protein 2)
CHPT1	NM_020244	-1.4733	choline phosphotransferase 1
CHSY1	NM_014918	-1.57901	chondroitin sulfate synthase 1
CIAO1	NM_004804	-1.48303	cytosolic iron-sulfur protein assembly 1 homolog (S. cerevisiae)
CLDN2	NM_020384	-1.51827	claudin 2
CLEC14A	NM_175060	-1.50477	C-type lectin domain family 14, member A
CLEC1A	NM_016511	-1.46043	C-type lectin domain family 1, member A
CMKLR1	NM_001142343	-1.60427	chemokine-like receptor 1
COL11A2	NM_001163771	-1.49014	collagen, type XI, alpha 2
CPLX1	NM_006651	-1.7362	complexin 1
CRISPLD2	NM_031476	-1.8572	cysteine-rich secretory protein LCCL domain containing 2
CSF2	NM_000758	-1.52732	colony stimulating factor 2 (granulocyte-macrophage)
CSH2	NM_022644	-1.45811	chorionic somatomammotropin hormone 2
CST7	NM_003650	-1.55595	cystatin F (leukocystatin)
CTH	NM_001902	-1.72904	cystathionase (cystathionine gamma-lyase)
CTU1	NM_145232	-1.43731	ATP binding domain 3
CXADR	NM_001338	-1.55361	coxsackie virus and adenovirus receptor pseudogene 2; coxsackie virus and adenovirus receptor
CXCL10	NM_001565	-2.03245	chemokine (C-X-C motif) ligand 10
CYB5R2	NM_016229	-1.41058	cytochrome b5 reductase 2
CYP1B1	NM_000104	-1.52944	cytochrome P450, family 1, subfamily B, polypeptide 1
CYP4Z1	NM_178134	-1.47328	cytochrome P450, family 4, subfamily Z, polypeptide 1
CYTH4	NM_013385	-1.41076	cytohesin 4
DBP	NM_001352	-1.4748	D site of albumin promoter (albumin D-box) binding protein
DDIT4	NM_019058	-1.54928	DNA-damage-inducible transcript 4
DDX60L	NM_001012967	-1.40958	DEAD (Asp-Glu-Ala-Asp) box polypeptide 60-like
DENND2D	NM_024901	-1.42043	DENN/MADD domain containing 2D
DERL1	NM_024295	-1.45458	Der1-like domain family, member 1
DIP2C	NM_014974	-1.49607	DIP2 disco-interacting protein 2 homolog C (Drosophila)
DMBT1	NM_007329	-1.7865	deleted in malignant brain tumors 1
DMRT3	NM_021240	-1.55902	doublesex and mab-3 related transcription factor 3
DRAM1	NM_018370	-1.43247	DNA-damage regulated autophagy modulator 1
DRP2	NM_001939	-1.48237	dystrophin related protein 2
DUSP5P	NR_002834	-1.48844	dual specificity phosphatase 5 pseudogene
DUSP6	NM_001946	-1.42645	dual specificity phosphatase 6
DYSF	NM_001130978	-1.43212	dysferlin, limb girdle muscular dystrophy 2B (autosomal recessive)
EDN1	NM_001955	-1.77686	endothelin 1
EFCAB4B	NM_001144958	-1.41478	EF-hand calcium binding domain 4B
EFEMP2	NM_016938	-1.40181	EGF-containing fibulin-like extracellular matrix protein 2
EFTUD2	NM_004247	-1.5326	elongation factor Tu GTP binding domain containing 2
EIF2S1	NM_004094	-1.41919	eukaryotic translation initiation factor 2, subunit 1 alpha, 35kDa
EIF5A2	NM_020390	-1.59883	eukaryotic translation initiation factor 5A2
ENPP1	NM_006208	-1.79714	ectonucleotide pyrophosphatase/phosphodiesterase 1
FAM115A	AK291605	-1.51064	family with sequence similarity 115, member A; family with sequence similarity 115, member B (pseudogene)
FAM20C	NM_020223	-1.59644	family with sequence similarity 20, member C
FAM27L	NR_028336	-1.50358	family with sequence similarity 27-like
FAM3C	NM_014888	-1.45436	family with sequence similarity 3, member C
FAM45A	NM_207009	-1.40414	family with sequence similarity 45, member A
FAM48B2	NM_001136233	-1.8245	family with sequence similarity 48, member B2
FAM50B	NM_012135	-1.7463	family with sequence similarity 50, member B
FBXL2	NM_012157	-1.55039	F-box and leucine-rich repeat protein 2
FKBP6	NM_003602	-1.56176	FK506 binding protein 6, 36kDa
FKSG83	NM_032030	-1.47294	FKSG83
FLJ10661	NR_024362	-1.41333	family with sequence similarity 86, member A pseudogene
FLJ25328	NR_024335	-1.45211	hypothetical LOC148231
FLJ38109	AK090581	-1.41167	UDP-N-acetyl-alpha-D-galactosamine:polypeptide N-acetylgalactosaminyltransferase 10 (GalNAc-T10)
FLJ38379	AK095698	-1.5866	hypothetical FLJ38379
FLJ42102	ENST00000331301	-1.53124	FLJ42102 protein
FLJ42842	AK124832	-1.58627	hypothetical FLJ42842
FLJ43860	NM_207414	-1.43892	FLJ43860 protein
FLJ44896	AK126844	-1.53107	FLJ44896 protein
FLJ45949	AK127846	-1.43799	FLJ45949 protein
FMNL1	NM_005892	-1.40097	formin-like 1
FXYD2	NM_001127489	-1.46959	FXYD domain containing ion transport regulator 2
FZD2	NM_001466	-1.40881	frizzled homolog 2 (Drosophila)
GAGE12J	NM_001098406	-1.42621	G antigen 12J
GDF15	NM_004864	-1.62265	growth differentiation factor 15
GEM	NM_005261	-1.63718	GTP binding protein overexpressed in skeletal muscle
GLCCI1	NM_138426	-1.46988	glucocorticoid induced transcript 1
GLT25D2	NM_015101	-1.62147	glycosyltransferase 25 domain containing 2
GMEB1	NM_006582	-1.4439	glucocorticoid modulatory element binding protein 1
GPD1	NM_005276	-1.4	glycerol-3-phosphate dehydrogenase 1 (soluble)
GPR109A	NM_177551	-1.4459	niacin receptor 2; niacin receptor 1
GPR6	NM_005284	-1.51451	G protein-coupled receptor 6
GRPR	NM_005314	-1.59048	gastrin-releasing peptide receptor
GSN	NM_000177	-1.41111	gelsolin (amyloidosis, Finnish type)
H6PD	NM_004285	-1.9772	hexose-6-phosphate dehydrogenase (glucose 1-dehydrogenase)
HAS2	NM_005328	-1.56665	hyaluronan synthase 2
HCN2	NM_001194	-1.47837	hyperpolarization activated cyclic nucleotide-gated potassium channel 2
HDHD1A	NM_001135565	-1.50768	haloacid dehalogenase-like hydrolase domain containing 1A
HHIP	NM_022475	-1.40777	hedgehog interacting protein
HKDC1	NM_025130	-1.40058	hexokinase domain containing 1
HMGB3	NM_005342	-1.41552	similar to high mobility group box 3; high-mobility group box 3
HOXB2	NM_002145	-1.40243	homeobox B2
HOXB7	NM_004502	-1.43486	homeobox B7
HOXD1	NM_024501	-1.45114	homeobox D1
HS1BP3	NM_022460	-1.4885	HCLS1 binding protein 3
HS3ST3B1	NM_006041	-1.44571	heparan sulfate (glucosamine) 3-O-sulfotransferase 3B1
HSPB6	NM_144617	-1.44866	heat shock protein, alpha-crystallin-related, B6
ICAM1	NM_000201	-1.43246	intercellular adhesion molecule 1
ICAM3	NM_002162	-1.44415	intercellular adhesion molecule 3
IGFBP3	NM_001013398	-1.48613	insulin-like growth factor binding protein 3
IGHV1OR15-5	ENST00000302092	-1.45123	immunoglobulin heavy variable 1/OR15-5 pseudogene
IGLON5	NM_001101372	-1.76138	IgLON family member 5
IL6	NM_000600	-1.57786	interleukin 6 (interferon, beta 2)
IMMP1L	NM_144981	-1.54583	IMP1 inner mitochondrial membrane peptidase-like (S. cerevisiae)
INHBA	NM_002192	-1.4597	inhibin, beta A
IRGC	NM_019612	-1.51954	immunity-related GTPase family, cinema
ISM1	NM_080826	-1.60771	isthmin 1 homolog (zebrafish)
ITGA6	NM_000210	-1.4767	integrin, alpha 6
ITGB8	NM_002214	-1.98665	integrin, beta 8
JAG1	NM_000214	-1.47068	jagged 1 (Alagille syndrome)
JMJD4	NM_023007	-1.46469	jumonji domain containing 4
KAL1	NM_000216	-1.46336	Kallmann syndrome 1 sequence
KCNN4	NM_002250	-1.50389	potassium intermediate/small conductance calcium-activated channel, subfamily N, member 4
KDM4B	NM_015015	-1.46892	lysine (K)-specific demethylase 4B
KDSR	NM_002035	-1.47836	3-ketodihydrosphingosine reductase
KIAA0125	NR_026800	-1.47707	KIAA0125
KIAA1191	NM_020444	-2.31848	KIAA1191
KIAA1199	NM_018689	-1.64422	KIAA1199
KLRA1	NR_028045	-1.40015	killer cell lectin-like receptor subfamily A, member 1, ps
KLRC4	NM_013431	-1.69018	killer cell lectin-like receptor subfamily C, member 4
KLRK1	NM_007360	-2.03458	killer cell lectin-like receptor subfamily K, member 1
KRT33A	NM_004138	-1.40846	keratin 33A
KRT80	NM_182507	-1.52352	keratin 80
KRTAP10-4	NM_198687	-1.62869	keratin associated protein 10-4
KRTAP13-3	NM_181622	-1.40879	keratin associated protein 13-3
KTELC1	NR_024265	-1.4201	KTEL (Lys-Tyr-Glu-Leu) containing 1
KTI12	NM_138417	-1.68972	KTI12 homolog, chromatin associated (S. cerevisiae)
L1CAM	NM_000425	-1.62472	L1 cell adhesion molecule
LBH	NM_030915	-1.51594	limb bud and heart development homolog (mouse)
LDHB	NM_002300	-2.04924	lactate dehydrogenase B
LIFR	NM_002310	-1.75007	leukemia inhibitory factor receptor alpha
LIMS1	NM_004987	-1.45247	LIM and senescent cell antigen-like domains 1
LIPF	NM_004190	-1.4848	lipase, gastric
LMAN1L	NM_021819	-1.46117	lectin, mannose-binding, 1 like
LMAN2	NM_006816	-1.40192	lectin, mannose-binding 2
LMO1	NM_002315	-1.48475	LIM domain only 1 (rhombotin 1)
LOC100131826	AY358789	-1.43707	TSSP3028
LOC220594	NR_003554	-1.6377	TL132 protein
LOC389787	XM_001717250	-1.42576	similar to tumor protein, translationally-controlle
LOC389936	AK131480	-1.69974	similar to proline-rich proteoglycan 2
LOC729862	BC121073	-1.45829	similar to Striatin
LOC732275	NR_024406	-1.81931	similar to hCG1645603
LOX	NM_002317	-1.8924	lysyl oxidase
LOXL4	NM_032211	-1.70823	lysyl oxidase-like 4
LPAR4	NM_005296	-1.49695	lysophosphatidic acid receptor 4
LRIG1	NM_015541	-1.58955	leucine-rich repeats and immunoglobulin-like domains 1
LRP5	NM_002335	-1.54731	low density lipoprotein receptor-related protein 5
LUZP6	NM_001128619	-1.42509	myotrophin; leucine zipper protein 6
LYPD6B	NM_177964	-1.81139	LY6/PLAUR domain containing 6B
MACF1	AK023285	-1.48568	microtubule-actin crosslinking factor 1
MAL2	NM_052886	-1.81768	mal, T-cell differentiation protein 2
MAP3K3	NM_203351	-1.43391	mitogen-activated protein kinase kinase kinase 3
MAP3K5	NM_005923	-1.57059	mitogen-activated protein kinase kinase kinase 5
MAT2B	NM_013283	-1.40678	methionine adenosyltransferase II, beta
MATN3	NM_002381	-1.64078	matrilin 3
MC5R	NM_005913	-1.43954	melanocortin 5 receptor
MEST	NM_002402	-1.54481	mesoderm specific transcript homolog (mouse)
METT5D1	NM_152636	-1.71856	methyltransferase 5 domain containing 1
MEX3D	NM_203304	-1.49829	mex-3 homolog D (C. elegans)
MFSD9	NM_032718	-1.45497	major facilitator superfamily domain containing 9
MIR100	NR_029515	-1.59118	microRNA 100
MIR186	NR_029707	-1.41277	microRNA 186
MIR218-1	NR_029631	-1.45634	microRNA 218-1
MIR29B1	NR_029517	-1.43276	microRNA 29b-1
MIR29C	NR_029832	-1.49532	microRNA 29c
MIR519A2	NR_030222	-1.41406	microRNA 519a-2
MIR9-1	NR_029691	-1.46978	microRNA 9-1
MKRN9P	NR_033410	-1.44582	makorin ring finger protein 9, pseudogene
MMP14	NM_004995	-1.44563	matrix metallopeptidase 14 (membrane-inserted)
MOXD1	NM_015529	-1.51476	monooxygenase, DBH-like 1
MRGPRD	NM_198923	-1.4255	MAS-related GPR, member D
MRPL52	NM_181304	-1.45419	mitochondrial ribosomal protein L52
MRPS7	NM_015971	-1.61175	mitochondrial ribosomal protein S7
MS4A8B	NM_031457	-1.43662	membrane-spanning 4-domains, subfamily A, member 8B
MSRB2	NM_012228	-1.44127	methionine sulfoxide reductase B2
MTDH	NM_178812	-1.40964	metadherin
MTNR1A	NM_005958	-1.98959	melatonin receptor 1A
MTP18	NM_016498	-1.72111	mitochondrial protein 18 kDa
MXI1	NM_005962	-1.42397	MAX interactor 1
MXRA7	NM_001008528	-1.57387	matrix-remodelling associated 7
MYBL1	NM_001080416	-1.48878	v-myb myeloblastosis viral oncogene homolog (avian)-like 1
MYH9	NM_002473	-1.43052	myosin, heavy chain 9, non-muscle
MYO9A	NM_006901	-1.55649	myosin IXA
NCKAP5L	NM_001037806	-1.43059	KIAA1602
NCRNA00176	NR_027686	-1.40792	non-protein coding RNA 176
NDRG1	NM_001135242	-1.44663	N-myc downstream regulated 1
NFE2L3	NM_004289	-1.43196	nuclear factor (erythroid-derived 2)-like 3
NNMT	NM_006169	-2.26745	nicotinamide N-methyltransferase
NOB1	NM_014062	-1.56836	NIN1/RPN12 binding protein 1 homolog (S. cerevisiae); hypothetical LOC100132364
NPC1L1	NM_013389	-1.44788	NPC1 (Niemann-Pick disease, type C1, gene)-like 1
NT5E	NM_002526	-1.60959	5'-nucleotidase, ecto (CD73)
NUAK1	NM_014840	-1.43782	NUAK family, SNF1-like kinase, 1
NXNL2	NM_145283	-1.42347	nucleoredoxin-like 2
NYNRIN	NM_025081	-1.50112	KIAA1305
OLFML2A	NM_182487	-1.8267	olfactomedin-like 2A
OPA3	NM_001017989	-1.47153	optic atrophy 3 (autosomal recessive, with chorea and spastic paraplegia)
OR2L2	NM_001004686	-1.42646	olfactory receptor, family 2, subfamily L, member 2
OR5P2	NM_153444	-1.8987	olfactory receptor, family 5, subfamily P, member 2
OR5P3	NM_153445	-1.72091	olfactory receptor, family 5, subfamily P, member 3
ORMDL1	NM_016467	-1.40992	ORM1-like 1 (S. cerevisiae)
OVCH2	NM_198185	-1.65342	ovochymase 2
PAGE2	NM_207339	-1.58606	P antigen family, member 2 (prostate associated)
PAPD4	NM_001114394	-1.48956	PAP associated domain containing 4
PCDHB14	NM_018934	-1.83814	protocadherin beta 14
PCDHB16	NM_020957	-1.76258	protocadherin beta 16
PCDHB17	NR_001280	-1.55924	protocadherin beta 17 pseudogene
PCDHB8	NM_019120	-1.51338	protocadherin beta 8
PDE1C	NM_005020	-1.61262	phosphodiesterase 1C, calmodulin-dependent 70kDa
PDGFC	NM_016205	-1.40502	platelet derived growth factor C
PEBP1	NM_002567	-1.54506	phosphatidylethanolamine binding protein 1
PECAM1	NM_000442	-1.56698	platelet/endothelial cell adhesion molecule
PER1	NM_002616	-1.42988	period homolog 1 (Drosophila)
PFN4	NM_199346	-1.49169	profilin family, member 4
PGLS	NM_012088	-1.40652	6-phosphogluconolactonase
PGM2	NM_018290	-1.46191	phosphoglucomutase 2
PGRMC1	NM_006667	-1.53397	progesterone receptor membrane component 1
PHF5A	NM_032758	-1.54123	PHD finger protein 5A
PHLDA2	NM_003311	-1.64684	pleckstrin homology-like domain, family A, member 2
PHLDA3	NM_012396	-1.53346	pleckstrin homology-like domain, family A, member 3
PIGC	NM_153747	-1.61116	phosphatidylinositol glycan anchor biosynthesis, class C
PIPSL	NR_002319	-1.66792	PIP5K1A and PSMD4-like
PLAC8	NM_016619	-1.72711	placenta-specific 8
PLEC	NM_201384	-1.48153	similar to Plectin 1 (PLTN) (PCN) (Hemidesmosomal protein 1) (HD1); plectin 1, intermediate filament binding protein 500kDa
PLEKHA3	NM_019091	-1.62775	pleckstrin homology domain containing, family A (phosphoinositide binding specific) member 3
PLXNA1	NM_032242	-1.59629	plexin A1
PLXND1	NM_015103	-1.55349	plexin D1
POC1B	NM_172240	-1.6025	WD repeat domain 51B
PODXL	NM_001018111	-1.57506	podocalyxin-like
POM121L8P	NR_024583	-1.4082	POM121 membrane glycoprotein-like 8 (rat) pseudogene /
POU3F2	NM_005604	-1.45454	POU class 3 homeobox 2
PPFIA4	NM_015053	-1.40509	protein tyrosine phosphatase, receptor type, f polypeptide (PTPRF), interacting protein (liprin), alpha 4
PPIF	NM_005729	-1.50933	peptidylprolyl isomerase F
PPP4R1L	NR_003505	-1.71006	protein phosphatase 4, regulatory subunit 1-like
PRAMEF15	NM_001098376	-1.44251	PRAME family member 11; PRAME family member 9; PRAME family member 15
PRAMEF22	NM_001100631	-1.51644	PRAME family member 22
PRR4	NM_007244	-1.76527	proline rich 4 (lacrimal)
PRSS1	NM_002769	-1.48488	protease, serine, 1 (trypsin 1); trypsinogen C
PRSS2	NM_002770	-2.17383	protease, serine, 2 (trypsin 2)
PSG1	NM_006905	-1.54711	pregnancy specific beta-1-glycoprotein 1
PSIP1	NM_033222	-1.59676	PC4 and SFRS1 interacting protein 1
PSPH	NM_004577	-1.53034	phosphoserine phosphatase-like; phosphoserine phosphatase
PTPN9	NM_002833	-1.41768	protein tyrosine phosphatase, non-receptor type 9
PTPRM	NM_001105244	-1.68469	protein tyrosine phosphatase, receptor type, M
PWWP2B	NM_138499	-1.5346	PWWP domain containing 2B
QKI	NM_206855	-1.99576	quaking homolog, KH domain RNA binding (mouse)
QPCTL	NM_017659	-1.58342	glutaminyl-peptide cyclotransferase-like
RAB27B	NM_004163	-1.58101	RAB27B, member RAS oncogene family
RAB32	NM_006834	-1.77408	RAB32, member RAS oncogene family
RAB43	NM_198490	-2.39968	RAB43, member RAS oncogene family; hypothetical LOC100131426
RASA4	NM_006989	-1.4304	RAS p21 protein activator 4; RAS p21 protein activator 4 pseudogene
RASD1	NM_016084	-1.71813	RAS, dexamethasone-induced 1
RB1CC1	NM_014781	-1.46241	RB1-inducible coiled-coil 1
RBL2	NM_005611	-1.47218	retinoblastoma-like 2 (p130)
RBM24	NM_001143942	-1.57317	RNA binding motif protein 24
RBPJ	D14041	-1.68185	recombination signal binding protein for immunoglobulin kappa J region
REEP3	NM_001001330	-1.56325	receptor accessory protein 3
RFX3	NM_134428	-1.57936	regulatory factor X, 3 (influences HLA class II expression)
RFXAP	NM_000538	-1.56743	regulatory factor X-associated protein
RGS9	NM_003835	-1.49497	regulator of G-protein signaling 9
RNASE13	NM_001012264	-1.45176	ribonuclease, RNase A family, 13 (non-active)
RNU4-2	NR_003137	-1.75684	RNA, U4 small nuclear 2
RP11-90M2.3	ENST00000438155	-1.40189	novel protein similar to polymerase (RNA) II (
RPL21P44	NR_027153	-1.56204	ribosomal protein L21 pseudogene 44
RPRM	NM_019845	-1.42627	reprimo, TP53 dependent G2 arrest mediator candidate
RPSAP58	NR_003662	-1.59288	ribosomal protein SA pseudogene 58
S100A4	NM_019554	-1.83567	S100 calcium binding protein A4
SARDH	NM_001134707	-1.42427	sarcosine dehydrogenase
SATB1	NM_002971	-1.76519	SATB homeobox 1
SBK1	NM_001024401	-1.40208	SH3-binding domain kinase 1
SCARNA5	NR_003008	-1.43542	small Cajal body-specific RNA 5
SCN5A	NM_001099404	-1.7241	sodium channel, voltage-gated, type V, alpha subunit
SDCBP2	NM_080489	-1.4031	syndecan binding protein (syntenin) 2
SEC23A	NM_006364	-1.6167	Sec23 homolog A (S. cerevisiae)
SELPLG	NM_003006	-1.42035	selectin P ligand
SEMA3C	NM_006379	-1.52451	sema domain, immunoglobulin domain (Ig), short basic domain, secreted, (semaphorin) 3C
SEMA7A	NM_003612	-1.46944	semaphorin 7A, GPI membrane anchor (John Milton Hagen blood group)
SENP2	NM_021627	-1.551	SUMO1/sentrin/SMT3 specific peptidase 2
SERINC2	NM_178865	-1.54347	serine incorporator 2
SERPINE2	NM_001136529	-1.45232	serpin peptidase inhibitor, clade E (nexin, plasminogen activator inhibitor type 1), member 2
SERTAD2	NM_014755	-1.48331	SERTA domain containing 2
SERTAD3	NM_013368	-1.51612	SERTA domain containing 3
SF3B5	NM_031287	-1.41358	splicing factor 3b, subunit 5, 10kDa
SGK2	NM_016276	-1.46635	serum/glucocorticoid regulated kinase 2
SGK223	NM_001080826	-1.48397	homolog of rat pragma of Rnd2
SGMS2	NM_001136258	-1.54191	sphingomyelin synthase 2
SH3PXD2B	NM_001017995	-1.79849	SH3 and PX domains 2B
SKAP1	NM_003726	-1.51147	src kinase associated phosphoprotein 1
SLC14A1	NM_001128588	-3.69466	solute carrier family 14 (urea transporter), member 1 (Kidd blood group)
SLC16A2	NM_006517	-1.42312	solute carrier family 16, member 2 (monocarboxylic acid transporter 8)
SLC22A18AS	NM_007105	-1.40417	solute carrier family 22 (organic cation transporter), member 18 antisense
SLC25A36	NM_001104647	-1.41184	solute carrier family 25, member 36
SLC2A3	NM_006931	-1.6279	solute carrier family 2 (facilitated glucose transporter), member 3
SLC35B4	NM_032826	-1.43766	solute carrier family 35, member B4
SLC46A3	NM_181785	-1.69635	solute carrier family 46, member 3
SLC7A11	NM_014331	-1.47329	solute carrier family 7, (cationic amino acid transporter, y+ system) member 11
SLCO4A1	NM_016354	-1.6251	solute carrier organic anion transporter family, member 4A1
SMAD7	NM_005904	-1.40355	SMAD family member 7
SNORA14A	NR_002955	-1.41499	small nucleolar RNA, H/ACA box 14A
SNORA42	NR_002974	-1.67235	small nucleolar RNA, H/ACA box 42
SNORD114-6	NR_003198	-1.76743	small nucleolar RNA, C/D box 114-6
SNORD13P2	X58060	-1.40735	small nucleolar RNA, C/D box 13 pseudogene 2
SNORD1C	NR_004397	-1.54811	small nucleolar RNA, C/D box 1C
SNRPE	NM_003094	-1.41413	small nuclear ribonucleoprotein polypeptide E-like 1; small nuclear ribonucleoprotein polypeptide E; similar to hCG23490
SOX1	NM_005986	-1.41056	SRY (sex determining region Y)-box 1
SPNS2	NM_001124758	-1.41787	spinster homolog 2 (Drosophila)
SPRED3	NM_001042522	-1.42989	sprouty-related, EVH1 domain containing 3
SPTLC3	NM_018327	-1.5524	serine palmitoyltransferase, long chain base subunit 3
SUSD3	NM_145006	-1.4753	sushi domain containing 3
TACR2	NM_001057	-1.46275	tachykinin receptor 2
TAF7	NM_005642	-1.65015	TAF7 RNA polymerase II, TATA box binding protein (TBP)-associated factor, 55kDa
TBC1D22A	NM_014346	-1.4212	TBC1 domain family, member 22A
TBC1D4	NM_014832	-1.43747	TBC1 domain family, member 4
TBC1D5	NM_014744	-1.4189	TBC1 domain family, member 5
TFAP2A	NM_003220	-1.47244	transcription factor AP-2 alpha (activating enhancer binding protein 2 alpha)
TGFB2	NM_001135599	-1.70255	transforming growth factor, beta 2
THAP5	NM_001130475	-1.42303	THAP domain containing 5
THBS1	NM_003246	-1.68822	thrombospondin 1
THG1L	NM_017872	-1.41861	tRNA-histidine guanylyltransferase 1-like (S. cerevisiae)
TIMM13	NM_012458	-1.57794	translocase of inner mitochondrial membrane 13 homolog (yeast)
TIMP3	NM_000362	-1.55215	TIMP metallopeptidase inhibitor 3
TLR7	NM_016562	-1.46929	toll-like receptor 7
TMED6	NM_144676	-1.48706	transmembrane emp24 protein transport domain containing 6
TMEM120B	NM_001080825	-2.52955	transmembrane protein 120B
TMEM191A	NR_026815	-1.51374	transmembrane protein 191A
TMEM200B	NM_001003682	-1.40324	transmembrane protein 200B
TMEM222	NM_032125	-1.41366	transmembrane protein 222
TMEM45A	NM_018004	-1.77692	transmembrane protein 45A
TMEM55A	NM_018710	-1.58637	transmembrane protein 55A
TMTC2	NM_152588	-1.40586	transmembrane and tetratricopeptide repeat containing 2
TNFAIP2	NM_006291	-1.4144	tumor necrosis factor, alpha-induced protein 2
TNFSF18	NM_005092	-1.40082	tumor necrosis factor (ligand) superfamily, member 18
TNKS1BP1	NM_033396	-1.48135	tankyrase 1 binding protein 1, 182kDa
TNS3	NM_022748	-1.4944	tensin 3
TNS4	NM_032865	-1.83068	tensin 4
TOB1	NM_005749	-1.62741	transducer of ERBB2, 1
TOMM20	NM_014765	-1.43245	similar to translocase of outer mitochondrial membrane 20 homolog; similar to mitochondrial outer membrane protein 19; translocase of outer mitochondrial membrane 20 homolog (yeast)
TOR1AIP2	NM_145034	-1.41673	torsin A interacting protein 2
TRY6	NR_001296	-1.7087	trypsinogen C
TSC22D1	NM_183422	-1.48411	TSC22 domain family, member 1
TSC22D2	NM_014779	-1.67484	TSC22 domain family, member 2
TSPAN8	NM_004616	-1.45468	tetraspanin 8
TTTY14	NR_001543	-1.54605	testis-specific transcript, Y-linked 14 (non-protein codi
TTTY5	NR_001541	-1.51489	testis-specific transcript, Y-linked 5 (non-protein coding
UACA	NM_018003	-1.47304	uveal autoantigen with coiled-coil domains and ankyrin repeats
UBE2E2	NM_152653	-1.45356	ubiquitin-conjugating enzyme E2E 2 (UBC4/5 homolog, yeast)
UBQLN3	NM_017481	-1.49618	ubiquilin 3
UXS1	NM_025076	-1.59168	UDP-glucuronate decarboxylase 1
VEGFA	NM_001025366	-1.56884	vascular endothelial growth factor A
VIPR1	NM_004624	-2.06653	vasoactive intestinal peptide receptor 1
VLDLR	NM_003383	-1.53974	very low density lipoprotein receptor
WBSCR28	NM_182504	-1.45485	Williams-Beuren syndrome chromosome region 28
WDR1	NM_017491	-1.50415	WD repeat domain 1
WNT7B	NM_058238	-1.43275	wingless-type MMTV integration site family, member 7B
WWC2	NM_024949	-1.91865	WW and C2 domain containing 2
XCL1	NM_002995	-1.44042	chemokine (C motif) ligand 1
XK	NM_021083	-1.54934	X-linked Kx blood group (McLeod syndrome)
YPEL1	NM_013313	-1.50557	yippee-like 1 (Drosophila)
YPEL3	NM_031477	-1.63702	yippee-like 3 (Drosophila)
ZBTB38	NM_001080412	-1.49543	zinc finger and BTB domain containing 38
ZFAND6	NM_019006	-1.43206	zinc finger, AN1-type domain 6
ZFP36L2	NM_006887	-1.70419	zinc finger protein 36, C3H type-like 2
ZMAT1	NM_032441	-1.52603	zinc finger, matrin type 1
ZNF16	NM_001029976	-1.73497	zinc finger protein 16
ZNF17	NM_006959	-1.56661	zinc finger protein 17
ZNF321	NM_203307	-1.51938	zinc finger protein 321
ZNF417	NM_152475	-1.54344	zinc finger protein 417
ZNF502	NM_033210	-1.43983	zinc finger protein 502
ZNF542	NR_033418	-1.56761	zinc finger protein 542
ZNF549	NM_153263	-1.49529	zinc finger protein 549
ZNF614	NM_025040	-1.42273	zinc finger protein 614
ZNF616	NM_178523	-1.46415	zinc finger protein 616
ZNF704	NM_001033723	-1.57772	zinc finger protein 704
ZNF771	NM_016643	-1.52608	zinc finger protein 771
ZNF876P	NR_027481	-1.68541	zinc finger protein 876 (pseudogene)
ZNF91	NM_003430	-1.42763	zinc finger protein 91
